# Supplementary material for: Paralog buffering contributes to the variable essentiality of genes in cancer cell lines
Source: PLoS Genet. 2019 Oct 25;15(10):e1008466. doi: 10.1371/journal.pgen.1008466 (PMC6834290; doi:10.1371/journal.pgen.1008466)
Supplement: S3 Table — (CSV) [file pgen.1008466.s003.csv]

symbol	entrez_id	ensembl_id	essential_category	essential_percent	num_paralogs	percent_matched_in_closest_paralog	duplication_mode
A1BG	1	ENSG00000121410	Never	0.0	0	0.0	Singleton
A1CF	29974	ENSG00000148584	Never	0.0	4	0.46843900000000005	WGD
A2M	2	ENSG00000175899	Never	0.0	5	0.725237	WGD
A2ML1	144568	ENSG00000166535	Never	0.0	4	0.40371399999999996	WGD
A3GALT2	127550	ENSG00000184389	Sometimes	0.0017921146953405018	3	0.373529	SSD
A4GALT	53947	ENSG00000128274	Sometimes	0.0017921146953405018	1	0.305949	SSD
A4GNT	51146	ENSG00000118017	Never	0.0	1	0.31764699999999996	SSD
AAAS	8086	ENSG00000094914	Sometimes	0.27419354838709675	0	0.0	Singleton
AACS	65985	ENSG00000081760	Sometimes	0.0017921146953405018	0	0.0	Singleton
AADAC	13	ENSG00000114771	Never	0.0	4	0.5162909999999999	WGD
AADACL2	344752	ENSG00000197953	Never	0.0	4	0.5137160000000001	WGD
AADACL3	126767	ENSG00000188984	Never	0.0	4	0.550369	WGD
AADACL4	343066	ENSG00000204518	Never	0.0	4	0.550369	WGD
AADAT	51166	ENSG00000109576	Never	0.0	0	0.0	Singleton
AAGAB	79719	ENSG00000103591	Never	0.0	0	0.0	Singleton
AAK1	22848	ENSG00000115977	Sometimes	0.01971326164874552	1	0.41311099999999995	SSD
AAMDC	28971	ENSG00000087884	Never	0.0	0	0.0	Singleton
AAMP	14	ENSG00000127837	Sometimes	0.8709677419354839	0	0.0	Singleton
AANAT	15	ENSG00000129673	Sometimes	0.0017921146953405018	0	0.0	Singleton
AAR2	25980	ENSG00000131043	Sometimes	0.0035842293906810036	0	0.0	Singleton
AARD	441376	ENSG00000205002	Sometimes	0.010752688172043012	0	0.0	Singleton
AARS	16	ENSG00000090861	Broadly	1.0	1	0.44938	SSD
AARS2	57505	ENSG00000124608	Sometimes	0.7688172043010753	1	0.441624	SSD
AASDH	132949	ENSG00000157426	Sometimes	0.0017921146953405018	0	0.0	Singleton
AASDHPPT	60496	ENSG00000149313	Sometimes	0.4659498207885305	0	0.0	Singleton
AASS	10157	ENSG00000008311	Never	0.0	0	0.0	Singleton
AATF	26574	ENSG00000275700	Sometimes	0.6541218637992832	0	0.0	Singleton
AATK	9625	ENSG00000181409	Sometimes	0.0035842293906810036	2	0.32605500000000004	WGD
ABAT	18	ENSG00000183044	Never	0.0	0	0.0	Singleton
ABCA1	19	ENSG00000165029	Never	0.0	5	0.505529	WGD
ABCA10	10349	ENSG00000154263	Never	0.0	5	0.6221650000000001	SSD
ABCA12	26154	ENSG00000144452	Never	0.0	5	0.27514500000000003	WGD
ABCA13	154664	ENSG00000179869	Sometimes	0.0017921146953405018	0	0.0	Singleton
ABCA2	20	ENSG00000107331	Sometimes	0.0017921146953405018	5	0.38300500000000004	WGD
ABCA3	21	ENSG00000167972	Never	0.0	10	0.374413	SSD
ABCA4	24	ENSG00000198691	Sometimes	0.0017921146953405018	5	0.5028600000000001	WGD
ABCA5	23461	ENSG00000154265	Sometimes	0.0035842293906810036	5	0.411084	SSD
ABCA6	23460	ENSG00000154262	Never	0.0	5	0.5924550000000001	SSD
ABCA7	10347	ENSG00000064687	Sometimes	0.0017921146953405018	5	0.525629	WGD
ABCA8	10351	ENSG00000141338	Never	0.0	5	0.718075	SSD
ABCB1	5243	ENSG00000085563	Never	0.0	3	0.760156	WGD
ABCB10	23456	ENSG00000135776	Sometimes	0.12365591397849462	4	0.348238	SSD
ABCB11	8647	ENSG00000073734	Never	0.0	3	0.498864	WGD
ABCB4	5244	ENSG00000005471	Sometimes	0.0035842293906810036	3	0.75661	WGD
ABCB5	340273	ENSG00000004846	Never	0.0	3	0.54813	WGD
ABCB6	10058	ENSG00000115657	Sometimes	0.0017921146953405018	1	0.312352	WGD
ABCB8	11194	ENSG00000197150	Never	0.0	4	0.34965999999999997	SSD
ABCB9	23457	ENSG00000150967	Never	0.0	4	0.359008	SSD
ABCC1	4363	ENSG00000103222	Never	0.0	8	0.567603	WGD
ABCC10	89845	ENSG00000124574	Sometimes	0.0035842293906810036	1	0.266086	SSD
ABCC11	85320	ENSG00000121270	Never	0.0	8	0.403039	SSD
ABCC12	94160	ENSG00000140798	Never	0.0	1	0.292127	SSD
ABCC2	1244	ENSG00000023839	Never	0.0	8	0.47313900000000003	SSD
ABCC3	8714	ENSG00000108846	Sometimes	0.012544802867383513	8	0.56909	WGD
ABCC4	10257	ENSG00000125257	Never	0.0	8	0.360755	SSD
ABCC5	10057	ENSG00000114770	Never	0.0	8	0.387613	SSD
ABCC6	368	ENSG00000091262	Sometimes	0.016129032258064516	8	0.44511000000000006	WGD
ABCC8	6833	ENSG00000006071	Never	0.0	8	0.675095	WGD
ABCC9	10060	ENSG00000069431	Never	0.0	8	0.689477	WGD
ABCD2	225	ENSG00000173208	Never	0.0	3	0.637838	WGD
ABCD3	5825	ENSG00000117528	Sometimes	0.007168458781362007	3	0.39909	SSD
ABCD4	5826	ENSG00000119688	Sometimes	0.01971326164874552	3	0.26732700000000004	SSD
ABCE1	6059	ENSG00000164163	Broadly	0.9767025089605734	0	0.0	Singleton
ABCF1	23	ENSG00000204574	Broadly	0.9659498207885304	1	0.318343	SSD
ABCF2	10061	ENSG00000033050	Sometimes	0.008960573476702509	0	0.0	Singleton
ABCF3	55324	ENSG00000161204	Never	0.0	1	0.37940799999999997	SSD
ABCG1	9619	ENSG00000160179	Sometimes	0.28136200716845877	2	0.679941	WGD
ABCG2	9429	ENSG00000118777	Never	0.0	2	0.271756	SSD
ABCG4	64137	ENSG00000172350	Never	0.0	2	0.713622	WGD
ABCG5	64240	ENSG00000138075	Never	0.0	1	0.27496200000000004	SSD
ABCG8	64241	ENSG00000143921	Sometimes	0.0017921146953405018	1	0.265973	SSD
ABHD1	84696	ENSG00000143994	Never	0.0	3	0.44444399999999995	WGD
ABHD10	55347	ENSG00000144827	Never	0.0	0	0.0	Singleton
ABHD11	83451	ENSG00000106077	Sometimes	0.514336917562724	0	0.0	Singleton
ABHD12	26090	ENSG00000100997	Sometimes	0.0017921146953405018	1	0.361386	WGD
ABHD12B	145447	ENSG00000131969	Sometimes	0.0017921146953405018	1	0.40331500000000003	WGD
ABHD13	84945	ENSG00000139826	Sometimes	0.035842293906810034	1	0.21365	SSD
ABHD14A	25864	ENSG00000248487	Sometimes	0.0017921146953405018	1	0.32841299999999995	SSD
ABHD14B	84836	ENSG00000114779	Never	0.0	1	0.42381	SSD
ABHD15	116236	ENSG00000168792	Sometimes	0.008960573476702509	2	0.209402	SSD
ABHD16A	7920	ENSG00000204427	Sometimes	0.0017921146953405018	1	0.4587810000000001	SSD
ABHD16B	140701	ENSG00000183260	Never	0.0	1	0.545842	SSD
ABHD17A	81926	ENSG00000129968	Sometimes	0.22580645161290322	2	0.6565100000000001	WGD
ABHD17B	51104	ENSG00000107362	Never	0.0	2	0.767918	WGD
ABHD17C	58489	ENSG00000136379	Never	0.0	3	0.7203649999999999	WGD
ABHD18	80167	ENSG00000164074	Never	0.0	0	0.0	Singleton
ABHD2	11057	ENSG00000140526	Sometimes	0.014336917562724014	2	0.211765	SSD
ABHD3	171586	ENSG00000158201	Sometimes	0.0017921146953405018	3	0.44009799999999993	WGD
ABHD4	63874	ENSG00000100439	Never	0.0	1	0.5380119999999999	WGD
ABHD5	51099	ENSG00000011198	Never	0.0	1	0.5272209999999999	WGD
ABHD6	57406	ENSG00000163686	Never	0.0	0	0.0	Singleton
ABHD8	79575	ENSG00000127220	Never	0.0	0	0.0	Singleton
ABI1	10006	ENSG00000136754	Sometimes	0.0017921146953405018	2	0.655512	WGD
ABI2	10152	ENSG00000138443	Never	0.0	2	0.649123	WGD
ABI3	51225	ENSG00000108798	Never	0.0	2	0.442623	WGD
ABI3BP	25890	ENSG00000154175	Never	0.0	0	0.0	Singleton
ABITRAM	54942	ENSG00000119328	Never	0.0	0	0.0	Singleton
ABL1	25	ENSG00000097007	Sometimes	0.005376344086021506	1	0.5439510000000001	WGD
ABL2	27	ENSG00000143322	Never	0.0	1	0.5287649999999999	WGD
ABLIM1	3983	ENSG00000099204	Never	0.0	3	0.475578	WGD
ABLIM2	84448	ENSG00000163995	Sometimes	0.0017921146953405018	2	0.5472870000000001	WGD
ABLIM3	22885	ENSG00000173210	Never	0.0	3	0.541728	WGD
ABR	29	ENSG00000159842	Sometimes	0.005376344086021506	1	0.67404	WGD
ABRA	137735	ENSG00000174429	Sometimes	0.0017921146953405018	0	0.0	Singleton
ABRACL	58527	ENSG00000146386	Never	0.0	0	0.0	Singleton
ABRAXAS1	84142	ENSG00000163322	Sometimes	0.008960573476702509	1	0.268949	WGD
ABRAXAS2	23172	ENSG00000165660	Never	0.0	1	0.26506	WGD
ABT1	29777	ENSG00000146109	Sometimes	0.3387096774193548	0	0.0	Singleton
ABTB1	80325	ENSG00000114626	Never	0.0	0	0.0	Singleton
ABTB2	25841	ENSG00000166016	Sometimes	0.0017921146953405018	1	0.5512199999999999	WGD
ACAA1	30	ENSG00000060971	Never	0.0	0	0.0	Singleton
ACAA2	10449	ENSG00000167315	Sometimes	0.0035842293906810036	3	0.420655	SSD
ACACA	31	ENSG00000278540	Sometimes	0.2025089605734767	1	0.7373059999999999	SSD
ACACB	32	ENSG00000076555	Never	0.0	1	0.714809	WGD
ACAD10	80724	ENSG00000111271	Sometimes	0.0017921146953405018	1	0.329358	SSD
ACAD11	84129	ENSG00000240303	Sometimes	0.0017921146953405018	1	0.46025600000000005	SSD
ACAD8	27034	ENSG00000151498	Never	0.0	6	0.349398	SSD
ACAD9	28976	ENSG00000177646	Sometimes	0.08781362007168458	5	0.452496	SSD
ACADL	33	ENSG00000115361	Sometimes	0.0035842293906810036	6	0.31395300000000004	SSD
ACADM	34	ENSG00000117054	Never	0.0	7	0.330396	SSD
ACADS	35	ENSG00000122971	Sometimes	0.008960573476702509	8	0.395631	SSD
ACADSB	36	ENSG00000196177	Sometimes	0.0035842293906810036	7	0.377315	SSD
ACADVL	37	ENSG00000072778	Sometimes	0.0017921146953405018	2	0.414454	SSD
ACAN	176	ENSG00000157766	Never	0.0	0	0.0	Singleton
ACAP1	9744	ENSG00000072818	Sometimes	0.008960573476702509	2	0.536486	WGD
ACAP2	23527	ENSG00000114331	Sometimes	0.0017921146953405018	3	0.611825	WGD
ACAP3	116983	ENSG00000131584	Sometimes	0.005376344086021506	3	0.570743	WGD
ACAT1	38	ENSG00000075239	Never	0.0	3	0.400468	SSD
ACAT2	39	ENSG00000120437	Never	0.0	3	0.43073	SSD
ACBD3	64746	ENSG00000182827	Sometimes	0.0017921146953405018	1	0.206439	WGD
ACBD4	79777	ENSG00000181513	Sometimes	0.0017921146953405018	0	0.0	Singleton
ACBD5	91452	ENSG00000107897	Sometimes	0.0035842293906810036	0	0.0	Singleton
ACBD6	84320	ENSG00000230124	Never	0.0	0	0.0	Singleton
ACBD7	414149	ENSG00000176244	Never	0.0	1	0.590909	WGD
ACCS	84680	ENSG00000110455	Never	0.0	1	0.49900200000000006	SSD
ACCSL	390110	ENSG00000205126	Never	0.0	1	0.440141	SSD
ACD	65057	ENSG00000102977	Sometimes	0.2992831541218638	0	0.0	Singleton
ACE	1636	ENSG00000159640	Sometimes	0.008960573476702509	1	0.204441	WGD
ACER1	125981	ENSG00000167769	Never	0.0	1	0.268939	WGD
ACER2	340485	ENSG00000177076	Sometimes	0.0017921146953405018	1	0.258182	WGD
ACER3	55331	ENSG00000078124	Never	0.0	0	0.0	Singleton
ACHE	43	ENSG00000087085	Sometimes	0.05555555555555555	12	0.470016	WGD
ACIN1	22985	ENSG00000100813	Sometimes	0.8422939068100358	0	0.0	Singleton
ACKR1	2532	ENSG00000213088	Sometimes	0.0017921146953405018	0	0.0	Singleton
ACKR2	1238	ENSG00000144648	Never	0.0	9	0.356771	WGD
ACKR3	57007	ENSG00000144476	Never	0.0	8	0.290055	WGD
ACKR4	51554	ENSG00000129048	Sometimes	0.0017921146953405018	10	0.391429	WGD
ACLY	47	ENSG00000131473	Sometimes	0.3387096774193548	0	0.0	Singleton
ACMSD	130013	ENSG00000153086	Never	0.0	0	0.0	Singleton
ACO1	48	ENSG00000122729	Never	0.0	2	0.608549	SSD
ACO2	50	ENSG00000100412	Sometimes	0.5	2	0.284615	SSD
ACOD1	730249	ENSG00000102794	Never	0.0	0	0.0	Singleton
ACOT11	26027	ENSG00000162390	Never	0.0	1	0.42339399999999994	WGD
ACOT12	134526	ENSG00000172497	Sometimes	0.1989247311827957	1	0.463063	WGD
ACOT13	55856	ENSG00000112304	Sometimes	0.0017921146953405018	0	0.0	Singleton
ACOT4	122970	ENSG00000177465	Sometimes	0.043010752688172046	4	0.703088	SSD
ACOT6	641372	ENSG00000205669	Sometimes	0.0017921146953405018	3	0.5797100000000001	SSD
ACOT7	11332	ENSG00000097021	Never	0.0	0	0.0	Singleton
ACOT8	10005	ENSG00000101473	Sometimes	0.0035842293906810036	0	0.0	Singleton
ACOX1	51	ENSG00000161533	Sometimes	0.03046594982078853	3	0.45151499999999994	SSD
ACOX2	8309	ENSG00000168306	Never	0.0	3	0.437592	SSD
ACOX3	8310	ENSG00000087008	Never	0.0	3	0.28428600000000004	SSD
ACOXL	55289	ENSG00000153093	Sometimes	0.007168458781362007	3	0.287931	SSD
ACP1	52	ENSG00000143727	Never	0.0	0	0.0	Singleton
ACP2	53	ENSG00000134575	Never	0.0	3	0.456265	WGD
ACP4	93650	ENSG00000142513	Sometimes	0.0017921146953405018	3	0.429577	WGD
ACP5	54	ENSG00000102575	Never	0.0	0	0.0	Singleton
ACP6	51205	ENSG00000162836	Never	0.0	3	0.247664	SSD
ACP7	390928	ENSG00000183760	Sometimes	0.0017921146953405018	0	0.0	Singleton
ACPP	55	ENSG00000014257	Never	0.0	3	0.461722	WGD
ACR	49	ENSG00000100312	Sometimes	0.0017921146953405018	6	0.25653200000000004	WGD
ACRBP	84519	ENSG00000111644	Sometimes	0.0017921146953405018	0	0.0	Singleton
ACRV1	56	ENSG00000134940	Never	0.0	0	0.0	Singleton
ACSBG1	23205	ENSG00000103740	Never	0.0	4	0.446133	WGD
ACSBG2	81616	ENSG00000130377	Never	0.0	3	0.48498500000000005	WGD
ACSF2	80221	ENSG00000167107	Sometimes	0.0017921146953405018	0	0.0	Singleton
ACSF3	197322	ENSG00000176715	Never	0.0	0	0.0	Singleton
ACSL1	2180	ENSG00000151726	Never	0.0	4	0.667622	WGD
ACSL3	2181	ENSG00000123983	Sometimes	0.2974910394265233	1	0.6430560000000001	WGD
ACSL5	51703	ENSG00000197142	Never	0.0	4	0.5805140000000001	WGD
ACSL6	23305	ENSG00000164398	Sometimes	0.0017921146953405018	3	0.645429	WGD
ACSM1	116285	ENSG00000166743	Never	0.0	8	0.55286	WGD
ACSM3	6296	ENSG00000005187	Never	0.0	8	0.588737	WGD
ACSM4	341392	ENSG00000215009	Never	0.0	8	0.608621	WGD
ACSM5	54988	ENSG00000183549	Never	0.0	8	0.609672	WGD
ACSM6	142827	ENSG00000173124	Never	0.0	6	0.460417	SSD
ACSS1	84532	ENSG00000154930	Never	0.0	7	0.454282	SSD
ACSS2	55902	ENSG00000131069	Never	0.0	7	0.438375	SSD
ACSS3	79611	ENSG00000111058	Never	0.0	0	0.0	Singleton
ACTA1	58	ENSG00000143632	Sometimes	0.04659498207885305	12	0.98939	WGD
ACTA2	59	ENSG00000107796	Never	0.0	1	0.952255	WGD
ACTB	60	ENSG00000075624	Sometimes	0.6612903225806451	12	0.989333	WGD
ACTBL2	345651	ENSG00000169067	Never	0.0	12	0.912234	SSD
ACTC1	70	ENSG00000159251	Never	0.0	12	0.98939	WGD
ACTG1	71	ENSG00000184009	Sometimes	0.43548387096774194	12	0.989333	WGD
ACTG2	72	ENSG00000163017	Never	0.0	1	0.954787	WGD
ACTL10	170487	ENSG00000182584	Never	0.0	0	0.0	Singleton
ACTL6A	86	ENSG00000136518	Broadly	0.996415770609319	1	0.832168	WGD
ACTL6B	51412	ENSG00000077080	Never	0.0	1	0.8380280000000001	WGD
ACTL7A	10881	ENSG00000187003	Sometimes	0.026881720430107527	12	0.5425289999999999	SSD
ACTL7B	10880	ENSG00000148156	Sometimes	0.0017921146953405018	12	0.568675	SSD
ACTL8	81569	ENSG00000117148	Sometimes	0.0017921146953405018	1	0.303279	SSD
ACTL9	284382	ENSG00000181786	Sometimes	0.0017921146953405018	12	0.401442	SSD
ACTN1	87	ENSG00000072110	Sometimes	0.005376344086021506	3	0.8391679999999999	WGD
ACTN2	88	ENSG00000077522	Sometimes	0.0017921146953405018	3	0.796421	WGD
ACTR10	55860	ENSG00000131966	Broadly	0.953405017921147	0	0.0	Singleton
ACTR1A	10121	ENSG00000138107	Sometimes	0.8888888888888888	12	0.9042549999999999	WGD
ACTR1B	10120	ENSG00000115073	Sometimes	0.4336917562724014	12	0.9042549999999999	WGD
ACTR2	10097	ENSG00000138071	Broadly	0.9982078853046595	1	0.27819499999999997	WGD
ACTR3	10096	ENSG00000115091	Sometimes	0.24731182795698925	2	0.8971290000000001	WGD
ACTR3B	57180	ENSG00000133627	Never	0.0	2	0.8971290000000001	WGD
ACTR5	79913	ENSG00000101442	Sometimes	0.25448028673835127	0	0.0	Singleton
ACTR6	64431	ENSG00000075089	Broadly	0.953405017921147	0	0.0	Singleton
ACTR8	93973	ENSG00000113812	Broadly	0.982078853046595	0	0.0	Singleton
ACTRT2	140625	ENSG00000169717	Never	0.0	12	0.753316	SSD
ACTRT3	84517	ENSG00000184378	Sometimes	0.0017921146953405018	12	0.49462399999999995	SSD
ACVR1	90	ENSG00000115170	Never	0.0	10	0.5952850000000001	WGD
ACVR1B	91	ENSG00000135503	Sometimes	0.007168458781362007	10	0.641026	WGD
ACVR1C	130399	ENSG00000123612	Sometimes	0.0017921146953405018	10	0.6632859999999999	WGD
ACVR2A	92	ENSG00000121989	Sometimes	0.005376344086021506	10	0.668616	WGD
ACVR2B	93	ENSG00000114739	Never	0.0	10	0.669922	WGD
ACVRL1	94	ENSG00000139567	Never	0.0	10	0.602386	WGD
ACY1	95	ENSG00000243989	Never	0.0	0	0.0	Singleton
ACY3	91703	ENSG00000132744	Never	0.0	1	0.43260200000000004	WGD
ACYP1	97	ENSG00000119640	Sometimes	0.0017921146953405018	1	0.40310100000000004	WGD
ACYP2	98	ENSG00000170634	Never	0.0	1	0.30232600000000004	WGD
ADA	100	ENSG00000196839	Never	0.0	0	0.0	Singleton
ADA2	51816	ENSG00000093072	Never	0.0	0	0.0	Singleton
ADAD1	132612	ENSG00000164113	Never	0.0	1	0.286458	WGD
ADAD2	161931	ENSG00000140955	Sometimes	0.005376344086021506	1	0.24812	WGD
ADAL	161823	ENSG00000168803	Never	0.0	0	0.0	Singleton
ADAM10	102	ENSG00000137845	Never	0.0	1	0.279412	SSD
ADAM11	4185	ENSG00000073670	Sometimes	0.03225806451612903	9	0.5331600000000001	WGD
ADAM12	8038	ENSG00000148848	Sometimes	0.0017921146953405018	9	0.445545	WGD
ADAM15	8751	ENSG00000143537	Never	0.0	9	0.362688	WGD
ADAM17	6868	ENSG00000151694	Never	0.0	1	0.253641	SSD
ADAM18	8749	ENSG00000168619	Never	0.0	7	0.40460100000000004	WGD
ADAM19	8728	ENSG00000135074	Never	0.0	9	0.441176	WGD
ADAM2	2515	ENSG00000104755	Never	0.0	7	0.404082	WGD
ADAM20	8748	ENSG00000134007	Never	0.0	7	0.570876	WGD
ADAM21	8747	ENSG00000139985	Never	0.0	7	0.6135729999999999	WGD
ADAM22	53616	ENSG00000008277	Sometimes	0.0017921146953405018	9	0.452539	WGD
ADAM23	8745	ENSG00000114948	Never	0.0	9	0.466346	WGD
ADAM28	10863	ENSG00000042980	Never	0.0	9	0.369032	WGD
ADAM29	11086	ENSG00000168594	Never	0.0	7	0.443902	WGD
ADAM30	11085	ENSG00000134249	Sometimes	0.012544802867383513	7	0.34556999999999993	WGD
ADAM32	203102	ENSG00000197140	Never	0.0	7	0.379924	WGD
ADAM33	80332	ENSG00000149451	Never	0.0	9	0.4378840000000001	WGD
ADAM7	8756	ENSG00000069206	Sometimes	0.005376344086021506	9	0.37931	WGD
ADAM8	101	ENSG00000151651	Never	0.0	9	0.338592	WGD
ADAM9	8754	ENSG00000168615	Never	0.0	7	0.327228	WGD
ADAMDEC1	27299	ENSG00000134028	Never	0.0	0	0.0	Singleton
ADAMTS1	9510	ENSG00000154734	Sometimes	0.0017921146953405018	4	0.48086899999999994	WGD
ADAMTS10	81794	ENSG00000142303	Sometimes	0.008960573476702509	10	0.603808	WGD
ADAMTS12	81792	ENSG00000151388	Never	0.0	10	0.458595	WGD
ADAMTS13	11093	ENSG00000160323	Sometimes	0.0017921146953405018	0	0.0	Singleton
ADAMTS14	140766	ENSG00000138316	Never	0.0	10	0.544046	WGD
ADAMTS15	170689	ENSG00000166106	Sometimes	0.005376344086021506	6	0.48947399999999996	WGD
ADAMTS16	170690	ENSG00000145536	Never	0.0	10	0.5555559999999999	WGD
ADAMTS17	170691	ENSG00000140470	Never	0.0	10	0.5461189999999999	WGD
ADAMTS18	170692	ENSG00000140873	Never	0.0	10	0.556921	WGD
ADAMTS19	171019	ENSG00000145808	Never	0.0	10	0.495443	WGD
ADAMTS20	80070	ENSG00000173157	Never	0.0	2	0.505236	WGD
ADAMTS3	9508	ENSG00000156140	Sometimes	0.0017921146953405018	9	0.5568460000000001	WGD
ADAMTS4	9507	ENSG00000158859	Sometimes	0.005376344086021506	4	0.48865	WGD
ADAMTS5	11096	ENSG00000154736	Never	0.0	4	0.40215100000000004	WGD
ADAMTS6	11174	ENSG00000049192	Sometimes	0.0017921146953405018	10	0.59624	WGD
ADAMTS7	11173	ENSG00000136378	Sometimes	0.023297491039426525	9	0.433571	WGD
ADAMTS8	11095	ENSG00000134917	Never	0.0	4	0.490439	WGD
ADAMTS9	56999	ENSG00000163638	Never	0.0	2	0.498708	WGD
ADAMTSL1	92949	ENSG00000178031	Sometimes	0.0017921146953405018	1	0.424518	WGD
ADAMTSL2	9719	ENSG00000197859	Sometimes	0.0017921146953405018	2	0.26183	SSD
ADAMTSL3	57188	ENSG00000156218	Never	0.0	1	0.442342	WGD
ADAMTSL4	54507	ENSG00000143382	Sometimes	0.008960573476702509	2	0.350957	WGD
ADAMTSL5	339366	ENSG00000185761	Sometimes	0.016129032258064516	0	0.0	Singleton
ADAP1	11033	ENSG00000105963	Sometimes	0.0035842293906810036	1	0.537662	WGD
ADAP2	55803	ENSG00000184060	Sometimes	0.014336917562724014	1	0.543307	WGD
ADAR	103	ENSG00000160710	Sometimes	0.24014336917562723	0	0.0	Singleton
ADARB1	104	ENSG00000197381	Never	0.0	1	0.503374	WGD
ADARB2	105	ENSG00000185736	Never	0.0	1	0.504736	WGD
ADAT1	23536	ENSG00000065457	Sometimes	0.016129032258064516	0	0.0	Singleton
ADAT2	134637	ENSG00000189007	Sometimes	0.7419354838709677	0	0.0	Singleton
ADAT3	113179	ENSG00000213638	Sometimes	0.3978494623655914	0	0.0	Singleton
ADCK1	57143	ENSG00000063761	Never	0.0	1	0.349904	SSD
ADCK2	90956	ENSG00000133597	Sometimes	0.007168458781362007	0	0.0	Singleton
ADCK5	203054	ENSG00000173137	Never	0.0	1	0.315517	SSD
ADCY1	107	ENSG00000164742	Never	0.0	8	0.406613	WGD
ADCY10	55811	ENSG00000143199	Never	0.0	0	0.0	Singleton
ADCY2	108	ENSG00000078295	Never	0.0	8	0.560037	WGD
ADCY3	109	ENSG00000138031	Sometimes	0.07885304659498207	8	0.342358	WGD
ADCY4	196883	ENSG00000129467	Sometimes	0.0035842293906810036	8	0.567317	WGD
ADCY5	111	ENSG00000173175	Never	0.0	8	0.632038	WGD
ADCY6	112	ENSG00000174233	Never	0.0	8	0.682363	WGD
ADCY7	113	ENSG00000121281	Never	0.0	8	0.548148	WGD
ADCY8	114	ENSG00000155897	Never	0.0	8	0.367706	WGD
ADCY9	115	ENSG00000162104	Never	0.0	8	0.234294	SSD
ADCYAP1	116	ENSG00000141433	Never	0.0	1	0.318182	SSD
ADCYAP1R1	117	ENSG00000078549	Sometimes	0.005376344086021506	10	0.449597	WGD
ADD1	118	ENSG00000087274	Never	0.0	2	0.476562	WGD
ADD2	119	ENSG00000075340	Never	0.0	2	0.5220389999999999	WGD
ADD3	120	ENSG00000148700	Never	0.0	2	0.5368269999999999	WGD
ADGRA1	84435	ENSG00000197177	Never	0.0	0	0.0	Singleton
ADGRA2	25960	ENSG00000020181	Sometimes	0.0035842293906810036	1	0.43273500000000004	WGD
ADGRA3	166647	ENSG00000152990	Sometimes	0.0035842293906810036	1	0.438304	WGD
ADGRB1	575	ENSG00000181790	Sometimes	0.005376344086021506	2	0.46654	WGD
ADGRB3	577	ENSG00000135298	Never	0.0	2	0.501314	WGD
ADGRD1	283383	ENSG00000111452	Sometimes	0.0035842293906810036	2	0.20419400000000001	WGD
ADGRE1	2015	ENSG00000174837	Never	0.0	4	0.3307	WGD
ADGRE3	84658	ENSG00000131355	Never	0.0	4	0.5460119999999999	WGD
ADGRE5	976	ENSG00000123146	Sometimes	0.0017921146953405018	5	0.6035929999999999	WGD
ADGRF1	266977	ENSG00000153292	Never	0.0	3	0.33076900000000004	SSD
ADGRF3	165082	ENSG00000173567	Sometimes	0.0035842293906810036	0	0.0	Singleton
ADGRF4	221393	ENSG00000153294	Sometimes	0.0017921146953405018	2	0.454676	SSD
ADGRF5	221395	ENSG00000069122	Sometimes	0.01971326164874552	1	0.22362600000000002	SSD
ADGRG1	9289	ENSG00000205336	Never	0.0	2	0.253968	SSD
ADGRG3	222487	ENSG00000182885	Never	0.0	2	0.31694	SSD
ADGRG5	221188	ENSG00000159618	Never	0.0	2	0.333333	SSD
ADGRG6	57211	ENSG00000112414	Never	0.0	1	0.2768	WGD
ADGRG7	84873	ENSG00000144820	Sometimes	0.0017921146953405018	0	0.0	Singleton
ADGRL1	22859	ENSG00000072071	Never	0.0	2	0.6309359999999999	WGD
ADGRL2	23266	ENSG00000117114	Never	0.0	2	0.6567799999999999	WGD
ADGRL3	23284	ENSG00000150471	Sometimes	0.0017921146953405018	2	0.588155	WGD
ADGRL4	64123	ENSG00000162618	Never	0.0	4	0.269565	WGD
ADGRV1	84059	ENSG00000164199	Never	0.0	0	0.0	Singleton
ADH1A	124	ENSG00000187758	Never	0.0	6	0.936	SSD
ADH1B	125	ENSG00000196616	Never	0.0	6	0.944	SSD
ADH4	127	ENSG00000198099	Never	0.0	6	0.578947	SSD
ADH5	128	ENSG00000197894	Never	0.0	6	0.63369	SSD
ADH6	130	ENSG00000172955	Never	0.0	6	0.637333	SSD
ADH7	131	ENSG00000196344	Never	0.0	6	0.6497459999999999	SSD
ADHFE1	137872	ENSG00000147576	Never	0.0	0	0.0	Singleton
ADI1	55256	ENSG00000182551	Sometimes	0.005376344086021506	0	0.0	Singleton
ADIG	149685	ENSG00000182035	Sometimes	0.0017921146953405018	0	0.0	Singleton
ADIPOQ	9370	ENSG00000181092	Never	0.0	8	0.4262300000000001	WGD
ADIPOR1	51094	ENSG00000159346	Never	0.0	3	0.688	WGD
ADIPOR2	79602	ENSG00000006831	Sometimes	0.0017921146953405018	3	0.6683939999999999	WGD
ADIRF	10974	ENSG00000148671	Never	0.0	0	0.0	Singleton
ADK	132	ENSG00000156110	Sometimes	0.0035842293906810036	0	0.0	Singleton
ADM	133	ENSG00000148926	Never	0.0	0	0.0	Singleton
ADM2	79924	ENSG00000128165	Sometimes	0.0035842293906810036	0	0.0	Singleton
ADM5	199800	ENSG00000224420	Sometimes	0.0017921146953405018	0	0.0	Singleton
ADNP	23394	ENSG00000101126	Sometimes	0.31362007168458783	1	0.238657	SSD
ADNP2	22850	ENSG00000101544	Never	0.0	1	0.23253800000000002	SSD
ADO	84890	ENSG00000181915	Sometimes	0.0035842293906810036	0	0.0	Singleton
ADORA1	134	ENSG00000163485	Never	0.0	3	0.49079799999999996	SSD
ADORA2A	135	ENSG00000128271	Sometimes	0.0017921146953405018	3	0.4684470000000001	WGD
ADORA2B	136	ENSG00000170425	Sometimes	0.0035842293906810036	3	0.581325	WGD
ADORA3	140	ENSG00000282608	Sometimes	0.0017921146953405018	3	0.48427700000000007	SSD
ADPGK	83440	ENSG00000159322	Sometimes	0.012544802867383513	0	0.0	Singleton
ADPRH	141	ENSG00000144843	Sometimes	0.010752688172043012	1	0.45098	SSD
ADPRHL1	113622	ENSG00000153531	Sometimes	0.0035842293906810036	1	0.454802	SSD
ADPRHL2	54936	ENSG00000116863	Sometimes	0.05017921146953405	0	0.0	Singleton
ADPRM	56985	ENSG00000170222	Never	0.0	0	0.0	Singleton
ADRA1A	148	ENSG00000120907	Never	0.0	9	0.475789	WGD
ADRA1B	147	ENSG00000170214	Never	0.0	8	0.49423100000000003	WGD
ADRA1D	146	ENSG00000171873	Never	0.0	5	0.449301	WGD
ADRA2A	150	ENSG00000150594	Never	0.0	16	0.5075270000000001	WGD
ADRA2B	151	ENSG00000274286	Sometimes	0.0035842293906810036	16	0.486667	SSD
ADRA2C	152	ENSG00000184160	Sometimes	0.0017921146953405018	16	0.5108229999999999	WGD
ADRB1	153	ENSG00000043591	Never	0.0	16	0.433962	WGD
ADRB2	154	ENSG00000169252	Sometimes	0.0035842293906810036	16	0.501211	WGD
ADRB3	155	ENSG00000188778	Never	0.0	16	0.495098	WGD
ADRM1	11047	ENSG00000130706	Sometimes	0.449820788530466	0	0.0	Singleton
ADSL	158	ENSG00000239900	Sometimes	0.8422939068100358	0	0.0	Singleton
ADSS	159	ENSG00000035687	Sometimes	0.34587813620071683	1	0.692982	WGD
ADSSL1	122622	ENSG00000185100	Sometimes	0.026881720430107527	1	0.632	WGD
ADTRP	84830	ENSG00000111863	Sometimes	0.0017921146953405018	1	0.31048400000000004	WGD
AEBP1	165	ENSG00000106624	Sometimes	0.025089605734767026	2	0.343696	WGD
AEBP2	121536	ENSG00000139154	Sometimes	0.0035842293906810036	0	0.0	Singleton
AEN	64782	ENSG00000181026	Never	0.0	3	0.4	WGD
AES	166	ENSG00000104964	Sometimes	0.007168458781362007	0	0.0	Singleton
AFAP1	60312	ENSG00000196526	Never	0.0	2	0.41031899999999993	WGD
AFAP1L1	134265	ENSG00000157510	Sometimes	0.0017921146953405018	2	0.434896	WGD
AFAP1L2	84632	ENSG00000169129	Never	0.0	2	0.330073	WGD
AFDN	4301	ENSG00000130396	Sometimes	0.010752688172043012	0	0.0	Singleton
AFF1	4299	ENSG00000172493	Never	0.0	3	0.382594	WGD
AFF3	3899	ENSG00000144218	Sometimes	0.016129032258064516	3	0.395683	WGD
AFF4	27125	ENSG00000072364	Sometimes	0.0017921146953405018	3	0.400688	WGD
AFG1L	246269	ENSG00000135537	Never	0.0	0	0.0	Singleton
AFG3L2	10939	ENSG00000141385	Broadly	0.9713261648745519	1	0.392723	SSD
AFM	173	ENSG00000079557	Sometimes	0.0017921146953405018	2	0.383973	SSD
AFMID	125061	ENSG00000183077	Never	0.0	0	0.0	Singleton
AFP	174	ENSG00000081051	Never	0.0	2	0.40229899999999996	SSD
AFTPH	54812	ENSG00000119844	Sometimes	0.0017921146953405018	0	0.0	Singleton
AGA	175	ENSG00000038002	Never	0.0	1	0.234104	SSD
AGAP1	116987	ENSG00000157985	Sometimes	0.007168458781362007	6	0.7129519999999999	WGD
AGAP2	116986	ENSG00000135439	Sometimes	0.05017921146953405	6	0.381711	WGD
AGAP3	116988	ENSG00000133612	Never	0.0	6	0.670692	WGD
AGBL1	123624	ENSG00000273540	Never	0.0	2	0.454034	SSD
AGBL2	79841	ENSG00000165923	Sometimes	0.0017921146953405018	3	0.42239499999999996	WGD
AGBL3	340351	ENSG00000146856	Never	0.0	1	0.4141300000000001	WGD
AGBL4	84871	ENSG00000186094	Sometimes	0.03942652329749104	0	0.0	Singleton
AGBL5	60509	ENSG00000084693	Sometimes	0.0017921146953405018	1	0.209932	SSD
AGER	177	ENSG00000204305	Never	0.0	0	0.0	Singleton
AGFG1	3267	ENSG00000173744	Sometimes	0.007168458781362007	1	0.342466	WGD
AGFG2	3268	ENSG00000106351	Sometimes	0.012544802867383513	1	0.4158	WGD
AGGF1	55109	ENSG00000164252	Never	0.0	0	0.0	Singleton
AGK	55750	ENSG00000006530	Never	0.0	0	0.0	Singleton
AGL	178	ENSG00000162688	Sometimes	0.0017921146953405018	0	0.0	Singleton
AGMAT	79814	ENSG00000116771	Sometimes	0.0035842293906810036	2	0.23295500000000002	SSD
AGMO	392636	ENSG00000187546	Never	0.0	0	0.0	Singleton
AGO1	26523	ENSG00000092847	Sometimes	0.05913978494623656	5	0.8494750000000001	WGD
AGO2	27161	ENSG00000123908	Sometimes	0.026881720430107527	5	0.817229	WGD
AGO3	192669	ENSG00000126070	Sometimes	0.0035842293906810036	5	0.846512	WGD
AGO4	192670	ENSG00000134698	Never	0.0	5	0.829268	WGD
AGPAT1	10554	ENSG00000204310	Sometimes	0.017921146953405017	1	0.452297	WGD
AGPAT2	10555	ENSG00000169692	Sometimes	0.0035842293906810036	1	0.46043199999999995	WGD
AGPAT3	56894	ENSG00000160216	Sometimes	0.005376344086021506	3	0.617021	WGD
AGPAT4	56895	ENSG00000026652	Sometimes	0.0017921146953405018	3	0.613757	WGD
AGPAT5	55326	ENSG00000155189	Sometimes	0.007168458781362007	2	0.214286	SSD
AGPS	8540	ENSG00000018510	Sometimes	0.0017921146953405018	0	0.0	Singleton
AGR2	10551	ENSG00000106541	Never	0.0	2	0.5885710000000001	SSD
AGR3	155465	ENSG00000173467	Never	0.0	2	0.620482	SSD
AGRN	375790	ENSG00000188157	Sometimes	0.034050179211469536	0	0.0	Singleton
AGRP	181	ENSG00000159723	Never	0.0	0	0.0	Singleton
AGT	183	ENSG00000135744	Never	0.0	0	0.0	Singleton
AGTPBP1	23287	ENSG00000135049	Never	0.0	1	0.378717	WGD
AGTR1	185	ENSG00000144891	Sometimes	0.007168458781362007	10	0.291878	WGD
AGTRAP	57085	ENSG00000177674	Never	0.0	0	0.0	Singleton
AGXT	189	ENSG00000172482	Sometimes	0.0035842293906810036	0	0.0	Singleton
AGXT2	64902	ENSG00000113492	Sometimes	0.0017921146953405018	2	0.30933900000000003	SSD
AHCTF1	25909	ENSG00000153207	Broadly	0.996415770609319	0	0.0	Singleton
AHCY	191	ENSG00000101444	Broadly	0.9032258064516129	2	0.50463	SSD
AHCYL1	10768	ENSG00000168710	Sometimes	0.34050179211469533	2	0.8603770000000001	WGD
AHCYL2	23382	ENSG00000158467	Never	0.0	2	0.746318	WGD
AHDC1	27245	ENSG00000126705	Sometimes	0.0035842293906810036	0	0.0	Singleton
AHI1	54806	ENSG00000135541	Sometimes	0.0017921146953405018	0	0.0	Singleton
AHNAK	79026	ENSG00000124942	Sometimes	0.0017921146953405018	0	0.0	Singleton
AHR	196	ENSG00000106546	Sometimes	0.023297491039426525	1	0.254717	SSD
AHRR	57491	ENSG00000063438	Sometimes	0.008960573476702509	1	0.300417	SSD
AHSA1	10598	ENSG00000100591	Sometimes	0.005376344086021506	0	0.0	Singleton
AHSG	197	ENSG00000145192	Never	0.0	1	0.226158	SSD
AHSP	51327	ENSG00000169877	Never	0.0	0	0.0	Singleton
AICDA	57379	ENSG00000111732	Never	0.0	8	0.419192	SSD
AIDA	64853	ENSG00000186063	Never	0.0	0	0.0	Singleton
AIF1	199	ENSG00000204472	Sometimes	0.010752688172043012	1	0.632653	WGD
AIF1L	83543	ENSG00000126878	Sometimes	0.010752688172043012	1	0.528409	WGD
AIFM2	84883	ENSG00000042286	Sometimes	0.0035842293906810036	0	0.0	Singleton
AIFM3	150209	ENSG00000183773	Sometimes	0.014336917562724014	1	0.206612	SSD
AIG1	51390	ENSG00000146416	Never	0.0	1	0.323529	WGD
AIM2	9447	ENSG00000163568	Never	0.0	2	0.367347	SSD
AIMP1	9255	ENSG00000164022	Sometimes	0.0035842293906810036	1	0.33928600000000003	SSD
AIMP2	7965	ENSG00000106305	Sometimes	0.014336917562724014	0	0.0	Singleton
AIP	9049	ENSG00000110711	Sometimes	0.06989247311827956	1	0.49090900000000004	WGD
AIPL1	23746	ENSG00000129221	Never	0.0	1	0.421875	WGD
AIRE	326	ENSG00000160224	Never	0.0	0	0.0	Singleton
AJAP1	55966	ENSG00000196581	Never	0.0	0	0.0	Singleton
AJM1	389813	ENSG00000232434	Sometimes	0.014336917562724014	0	0.0	Singleton
AJUBA	84962	ENSG00000129474	Sometimes	0.005376344086021506	5	0.369888	WGD
AK1	203	ENSG00000106992	Sometimes	0.008960573476702509	2	0.552381	WGD
AK2	204	ENSG00000004455	Sometimes	0.007168458781362007	0	0.0	Singleton
AK3	50808	ENSG00000147853	Never	0.0	1	0.5682820000000001	WGD
AK4	205	ENSG00000162433	Sometimes	0.02867383512544803	1	0.578475	WGD
AK5	26289	ENSG00000154027	Never	0.0	1	0.206406	WGD
AK6	102157402	ENSG00000085231	Broadly	0.9032258064516129	0	0.0	Singleton
AK7	122481	ENSG00000140057	Sometimes	0.0035842293906810036	0	0.0	Singleton
AK8	158067	ENSG00000165695	Never	0.0	0	0.0	Singleton
AK9	221264	ENSG00000155085	Never	0.0	0	0.0	Singleton
AKAIN1	642597	ENSG00000231824	Never	0.0	0	0.0	Singleton
AKAP1	8165	ENSG00000121057	Never	0.0	0	0.0	Singleton
AKAP10	11216	ENSG00000108599	Never	0.0	0	0.0	Singleton
AKAP11	11215	ENSG00000023516	Never	0.0	0	0.0	Singleton
AKAP12	9590	ENSG00000131016	Never	0.0	0	0.0	Singleton
AKAP13	11214	ENSG00000170776	Sometimes	0.0035842293906810036	1	0.202698	WGD
AKAP3	10566	ENSG00000111254	Never	0.0	1	0.348183	SSD
AKAP5	9495	ENSG00000179841	Never	0.0	0	0.0	Singleton
AKAP6	9472	ENSG00000151320	Never	0.0	0	0.0	Singleton
AKAP7	9465	ENSG00000118507	Sometimes	0.008960573476702509	0	0.0	Singleton
AKAP8	10270	ENSG00000105127	Never	0.0	2	0.283237	SSD
AKAP8L	26993	ENSG00000011243	Sometimes	0.0035842293906810036	2	0.303406	SSD
AKAP9	10142	ENSG00000127914	Never	0.0	0	0.0	Singleton
AKIP1	56672	ENSG00000166452	Sometimes	0.0017921146953405018	0	0.0	Singleton
AKIRIN1	79647	ENSG00000174574	Sometimes	0.1057347670250896	1	0.59375	WGD
AKIRIN2	55122	ENSG00000135334	Broadly	0.967741935483871	1	0.5615760000000001	WGD
AKNA	80709	ENSG00000106948	Never	0.0	0	0.0	Singleton
AKNAD1	254268	ENSG00000162641	Never	0.0	0	0.0	Singleton
AKR1A1	10327	ENSG00000117448	Never	0.0	9	0.495385	SSD
AKR1B10	57016	ENSG00000198074	Sometimes	0.0017921146953405018	9	0.8575950000000001	WGD
AKR1B15	441282	ENSG00000227471	Never	0.0	9	0.787791	SSD
AKR1C2	1646	ENSG00000151632	Never	0.0	9	0.978328	WGD
AKR1D1	6718	ENSG00000122787	Sometimes	0.0035842293906810036	9	0.5766870000000001	WGD
AKR1E2	83592	ENSG00000165568	Never	0.0	9	0.5625	WGD
AKR7A2	8574	ENSG00000053371	Sometimes	0.0017921146953405018	5	0.8245129999999999	SSD
AKR7A3	22977	ENSG00000162482	Sometimes	0.06451612903225806	5	0.92145	SSD
AKT1	207	ENSG00000142208	Sometimes	0.008960573476702509	10	0.825	WGD
AKT1S1	84335	ENSG00000204673	Never	0.0	0	0.0	Singleton
AKT3	10000	ENSG00000117020	Never	0.0	11	0.8267220000000001	WGD
AKTIP	64400	ENSG00000166971	Sometimes	0.012544802867383513	0	0.0	Singleton
ALAD	210	ENSG00000148218	Sometimes	0.043010752688172046	0	0.0	Singleton
ALAS1	211	ENSG00000023330	Sometimes	0.04121863799283154	1	0.564062	WGD
ALB	213	ENSG00000163631	Never	0.0	2	0.40229899999999996	SSD
ALCAM	214	ENSG00000170017	Never	0.0	0	0.0	Singleton
ALDH16A1	126133	ENSG00000161618	Sometimes	0.0017921146953405018	0	0.0	Singleton
ALDH18A1	5832	ENSG00000059573	Sometimes	0.1057347670250896	0	0.0	Singleton
ALDH1A1	216	ENSG00000165092	Never	0.0	7	0.7225550000000001	WGD
ALDH1A2	8854	ENSG00000128918	Never	0.0	7	0.6988420000000001	WGD
ALDH1A3	220	ENSG00000184254	Never	0.0	7	0.6933590000000001	WGD
ALDH1B1	219	ENSG00000137124	Never	0.0	7	0.727273	WGD
ALDH1L1	10840	ENSG00000144908	Sometimes	0.0017921146953405018	6	0.735746	WGD
ALDH1L2	160428	ENSG00000136010	Never	0.0	6	0.7269770000000001	WGD
ALDH2	217	ENSG00000111275	Sometimes	0.0017921146953405018	7	0.727273	WGD
ALDH3A1	218	ENSG00000108602	Sometimes	0.0017921146953405018	3	0.6600440000000001	WGD
ALDH3A2	224	ENSG00000072210	Never	0.0	3	0.588583	WGD
ALDH3B2	222	ENSG00000132746	Sometimes	0.005376344086021506	3	0.831169	WGD
ALDH4A1	8659	ENSG00000159423	Never	0.0	0	0.0	Singleton
ALDH5A1	7915	ENSG00000112294	Sometimes	0.0017921146953405018	0	0.0	Singleton
ALDH6A1	4329	ENSG00000119711	Sometimes	0.0017921146953405018	2	0.274766	SSD
ALDH7A1	501	ENSG00000164904	Sometimes	0.0017921146953405018	5	0.28385900000000003	SSD
ALDH8A1	64577	ENSG00000118514	Sometimes	0.0035842293906810036	2	0.35934299999999997	SSD
ALDH9A1	223	ENSG00000143149	Never	0.0	2	0.337838	SSD
ALDOA	226	ENSG00000149925	Broadly	0.9946236559139785	2	0.712919	WGD
ALDOB	229	ENSG00000136872	Never	0.0	2	0.7032970000000001	WGD
ALDOC	230	ENSG00000109107	Sometimes	0.007168458781362007	2	0.818681	WGD
ALG1	56052	ENSG00000033011	Broadly	0.967741935483871	2	0.400862	SSD
ALG11	440138	ENSG00000253710	Broadly	0.9982078853046595	0	0.0	Singleton
ALG12	79087	ENSG00000182858	Sometimes	0.1953405017921147	0	0.0	Singleton
ALG14	199857	ENSG00000172339	Broadly	0.996415770609319	0	0.0	Singleton
ALG2	85365	ENSG00000119523	Broadly	1.0	0	0.0	Singleton
ALG3	10195	ENSG00000214160	Sometimes	0.008960573476702509	0	0.0	Singleton
ALG5	29880	ENSG00000120697	Sometimes	0.04659498207885305	0	0.0	Singleton
ALG6	29929	ENSG00000088035	Sometimes	0.08781362007168458	0	0.0	Singleton
ALG8	79053	ENSG00000159063	Sometimes	0.1917562724014337	0	0.0	Singleton
ALG9	79796	ENSG00000086848	Sometimes	0.02867383512544803	0	0.0	Singleton
ALK	238	ENSG00000171094	Sometimes	0.014336917562724014	1	0.29074099999999997	WGD
ALKAL1	389658	ENSG00000196711	Never	0.0	1	0.434109	SSD
ALKAL2	285016	ENSG00000189292	Never	0.0	1	0.368421	SSD
ALKBH1	8846	ENSG00000100601	Sometimes	0.007168458781362007	0	0.0	Singleton
ALKBH2	121642	ENSG00000189046	Never	0.0	1	0.302682	SSD
ALKBH3	221120	ENSG00000166199	Never	0.0	1	0.276224	SSD
ALKBH4	54784	ENSG00000160993	Sometimes	0.005376344086021506	0	0.0	Singleton
ALKBH5	54890	ENSG00000091542	Sometimes	0.012544802867383513	0	0.0	Singleton
ALKBH6	84964	ENSG00000239382	Sometimes	0.0017921146953405018	0	0.0	Singleton
ALKBH7	84266	ENSG00000125652	Sometimes	0.012544802867383513	0	0.0	Singleton
ALKBH8	91801	ENSG00000137760	Never	0.0	0	0.0	Singleton
ALLC	55821	ENSG00000151360	Sometimes	0.0017921146953405018	0	0.0	Singleton
ALMS1	7840	ENSG00000116127	Never	0.0	0	0.0	Singleton
ALOX12	239	ENSG00000108839	Never	0.0	5	0.650075	WGD
ALOX12B	242	ENSG00000179477	Never	0.0	5	0.5349499999999999	WGD
ALOX15	246	ENSG00000161905	Sometimes	0.007168458781362007	5	0.651057	WGD
ALOX15B	247	ENSG00000179593	Never	0.0	5	0.542899	WGD
ALOX5	240	ENSG00000012779	Never	0.0	5	0.4273	WGD
ALOX5AP	241	ENSG00000132965	Sometimes	0.0017921146953405018	2	0.220183	SSD
ALOXE3	59344	ENSG00000179148	Sometimes	0.0017921146953405018	5	0.44484	WGD
ALPI	248	ENSG00000163295	Never	0.0	3	0.852273	WGD
ALPK1	80216	ENSG00000073331	Never	0.0	0	0.0	Singleton
ALPK2	115701	ENSG00000198796	Never	0.0	0	0.0	Singleton
ALPK3	57538	ENSG00000136383	Never	0.0	0	0.0	Singleton
ALPL	249	ENSG00000162551	Never	0.0	3	0.5496179999999999	WGD
ALPP	250	ENSG00000163283	Never	0.0	3	0.906542	WGD
ALS2	57679	ENSG00000003393	Never	0.0	0	0.0	Singleton
ALS2CL	259173	ENSG00000178038	Never	0.0	0	0.0	Singleton
ALS2CR12	130540	ENSG00000155749	Sometimes	0.0017921146953405018	0	0.0	Singleton
ALX1	8092	ENSG00000180318	Sometimes	0.007168458781362007	7	0.417178	WGD
ALX3	257	ENSG00000156150	Sometimes	0.04659498207885305	8	0.381924	WGD
ALX4	60529	ENSG00000052850	Never	0.0	6	0.3309	WGD
ALYREF	10189	ENSG00000183684	Sometimes	0.7688172043010753	0	0.0	Singleton
AMACR	23600	ENSG00000242110	Never	0.0	1	0.253807	SSD
AMBN	258	ENSG00000178522	Never	0.0	0	0.0	Singleton
AMBP	259	ENSG00000106927	Sometimes	0.005376344086021506	0	0.0	Singleton
AMBRA1	55626	ENSG00000110497	Sometimes	0.11648745519713262	0	0.0	Singleton
AMD1	262	ENSG00000123505	Sometimes	0.1827956989247312	0	0.0	Singleton
AMDHD1	144193	ENSG00000139344	Never	0.0	0	0.0	Singleton
AMDHD2	51005	ENSG00000162066	Never	0.0	0	0.0	Singleton
AMER2	219287	ENSG00000165566	Sometimes	0.023297491039426525	0	0.0	Singleton
AMER3	205147	ENSG00000178171	Never	0.0	0	0.0	Singleton
AMFR	267	ENSG00000159461	Sometimes	0.05555555555555555	0	0.0	Singleton
AMH	268	ENSG00000104899	Never	0.0	0	0.0	Singleton
AMHR2	269	ENSG00000135409	Never	0.0	10	0.23909300000000006	WGD
AMIGO1	57463	ENSG00000181754	Never	0.0	2	0.399594	SSD
AMIGO2	347902	ENSG00000139211	Never	0.0	2	0.377395	SSD
AMIGO3	386724	ENSG00000176020	Never	0.0	2	0.35119	SSD
AMMECR1L	83607	ENSG00000144233	Never	0.0	1	0.658064	WGD
AMN	81693	ENSG00000166126	Never	0.0	0	0.0	Singleton
AMN1	196394	ENSG00000151743	Never	0.0	0	0.0	Singleton
AMOTL1	154810	ENSG00000166025	Never	0.0	2	0.4696650000000001	WGD
AMOTL2	51421	ENSG00000114019	Never	0.0	2	0.41218599999999994	WGD
AMPD1	270	ENSG00000116748	Sometimes	0.0017921146953405018	2	0.582051	WGD
AMPD2	271	ENSG00000116337	Never	0.0	2	0.42207100000000003	WGD
AMPD3	272	ENSG00000133805	Never	0.0	2	0.585052	WGD
AMPH	273	ENSG00000078053	Never	0.0	2	0.41151099999999996	WGD
AMT	275	ENSG00000145020	Never	0.0	0	0.0	Singleton
AMTN	401138	ENSG00000187689	Never	0.0	0	0.0	Singleton
AMZ1	155185	ENSG00000174945	Sometimes	0.005376344086021506	1	0.251004	SSD
AMZ2	51321	ENSG00000196704	Never	0.0	1	0.34722200000000003	SSD
ANAPC1	64682	ENSG00000153107	Broadly	0.982078853046595	0	0.0	Singleton
ANAPC10	10393	ENSG00000164162	Sometimes	0.4336917562724014	0	0.0	Singleton
ANAPC11	51529	ENSG00000141552	Broadly	1.0	0	0.0	Singleton
ANAPC13	25847	ENSG00000129055	Sometimes	0.8028673835125448	0	0.0	Singleton
ANAPC15	25906	ENSG00000110200	Sometimes	0.7867383512544803	0	0.0	Singleton
ANAPC16	119504	ENSG00000166295	Never	0.0	0	0.0	Singleton
ANAPC2	29882	ENSG00000176248	Broadly	1.0	0	0.0	Singleton
ANAPC4	29945	ENSG00000053900	Broadly	1.0	0	0.0	Singleton
ANAPC5	51433	ENSG00000089053	Broadly	0.9767025089605734	0	0.0	Singleton
ANAPC7	51434	ENSG00000196510	Never	0.0	0	0.0	Singleton
ANG	283	ENSG00000214274	Sometimes	0.012544802867383513	2	0.37415	SSD
ANGEL1	23357	ENSG00000013523	Never	0.0	1	0.325373	WGD
ANGEL2	90806	ENSG00000174606	Never	0.0	3	0.400735	WGD
ANGPT1	284	ENSG00000154188	Sometimes	0.0017921146953405018	10	0.5943780000000001	WGD
ANGPT2	285	ENSG00000091879	Never	0.0	10	0.596774	WGD
ANGPT4	51378	ENSG00000101280	Never	0.0	10	0.447316	WGD
ANGPTL1	9068	ENSG00000116194	Never	0.0	10	0.5804480000000001	WGD
ANGPTL2	23452	ENSG00000136859	Never	0.0	10	0.5780930000000001	WGD
ANGPTL3	27329	ENSG00000132855	Never	0.0	1	0.273913	SSD
ANGPTL4	51129	ENSG00000167772	Never	0.0	5	0.31034500000000004	SSD
ANGPTL5	253935	ENSG00000187151	Never	0.0	0	0.0	Singleton
ANGPTL6	83854	ENSG00000130812	Sometimes	0.010752688172043012	10	0.45744700000000005	WGD
ANGPTL7	10218	ENSG00000171819	Never	0.0	10	0.35838200000000003	SSD
ANGPTL8	55908	ENSG00000130173	Never	0.0	0	0.0	Singleton
ANHX	647589	ENSG00000227059	Sometimes	0.005376344086021506	0	0.0	Singleton
ANK1	286	ENSG00000029534	Sometimes	0.0017921146953405018	2	0.5192410000000001	WGD
ANK2	287	ENSG00000145362	Never	0.0	2	0.42658599999999997	WGD
ANK3	288	ENSG00000151150	Never	0.0	2	0.385652	WGD
ANKAR	150709	ENSG00000151687	Never	0.0	0	0.0	Singleton
ANKDD1A	348094	ENSG00000166839	Sometimes	0.005376344086021506	1	0.358238	WGD
ANKDD1B	728780	ENSG00000189045	Never	0.0	1	0.354167	WGD
ANKEF1	63926	ENSG00000132623	Never	0.0	0	0.0	Singleton
ANKFN1	162282	ENSG00000153930	Never	0.0	0	0.0	Singleton
ANKFY1	51479	ENSG00000185722	Sometimes	0.0035842293906810036	0	0.0	Singleton
ANKH	56172	ENSG00000154122	Sometimes	0.014336917562724014	0	0.0	Singleton
ANKIB1	54467	ENSG00000001629	Sometimes	0.0017921146953405018	0	0.0	Singleton
ANKK1	255239	ENSG00000170209	Never	0.0	2	0.37254899999999996	WGD
ANKLE1	126549	ENSG00000160117	Sometimes	0.007168458781362007	0	0.0	Singleton
ANKLE2	23141	ENSG00000176915	Broadly	1.0	0	0.0	Singleton
ANKMY1	51281	ENSG00000144504	Never	0.0	0	0.0	Singleton
ANKMY2	57037	ENSG00000106524	Sometimes	0.007168458781362007	0	0.0	Singleton
ANKRA2	57763	ENSG00000164331	Sometimes	0.005376344086021506	1	0.42492	WGD
ANKRD1	27063	ENSG00000148677	Never	0.0	2	0.426332	WGD
ANKRD10	55608	ENSG00000088448	Sometimes	0.0017921146953405018	0	0.0	Singleton
ANKRD11	29123	ENSG00000167522	Sometimes	0.34767025089605735	1	0.29816	WGD
ANKRD12	23253	ENSG00000101745	Never	0.0	1	0.385063	WGD
ANKRD13A	88455	ENSG00000076513	Never	0.0	3	0.537288	WGD
ANKRD13B	124930	ENSG00000198720	Never	0.0	3	0.6261979999999999	WGD
ANKRD13C	81573	ENSG00000118454	Never	0.0	3	0.29205200000000003	SSD
ANKRD13D	338692	ENSG00000172932	Never	0.0	3	0.647934	WGD
ANKRD16	54522	ENSG00000134461	Sometimes	0.0017921146953405018	0	0.0	Singleton
ANKRD17	26057	ENSG00000132466	Sometimes	0.16129032258064516	1	0.610449	WGD
ANKRD18A	253650	ENSG00000180071	Never	0.0	8	0.93246	SSD
ANKRD2	26287	ENSG00000165887	Never	0.0	2	0.377778	WGD
ANKRD22	118932	ENSG00000152766	Sometimes	0.025089605734767026	0	0.0	Singleton
ANKRD23	200539	ENSG00000163126	Sometimes	0.0035842293906810036	2	0.429508	WGD
ANKRD24	170961	ENSG00000089847	Sometimes	0.025089605734767026	3	0.247819	SSD
ANKRD26	22852	ENSG00000107890	Never	0.0	13	0.363158	SSD
ANKRD27	84079	ENSG00000105186	Never	0.0	0	0.0	Singleton
ANKRD28	23243	ENSG00000206560	Never	0.0	3	0.644824	WGD
ANKRD29	147463	ENSG00000154065	Never	0.0	1	0.26910300000000004	SSD
ANKRD30A	91074	ENSG00000148513	Never	0.0	9	0.645787	SSD
ANKRD30B	374860	ENSG00000180777	Sometimes	0.0035842293906810036	8	0.6221260000000001	SSD
ANKRD31	256006	ENSG00000145700	Sometimes	0.03046594982078853	0	0.0	Singleton
ANKRD33	341405	ENSG00000167612	Never	0.0	1	0.314159	SSD
ANKRD33B	651746	ENSG00000164236	Never	0.0	1	0.28744899999999995	SSD
ANKRD34A	284615	ENSG00000272031	Sometimes	0.005376344086021506	2	0.395161	SSD
ANKRD34B	340120	ENSG00000189127	Never	0.0	2	0.406615	WGD
ANKRD34C	390616	ENSG00000235711	Never	0.0	2	0.390654	SSD
ANKRD35	148741	ENSG00000198483	Sometimes	0.010752688172043012	2	0.24475500000000003	SSD
ANKRD37	353322	ENSG00000186352	Never	0.0	0	0.0	Singleton
ANKRD39	51239	ENSG00000213337	Sometimes	0.008960573476702509	0	0.0	Singleton
ANKRD40	91369	ENSG00000154945	Sometimes	0.026881720430107527	1	0.20652199999999998	SSD
ANKRD42	338699	ENSG00000137494	Never	0.0	0	0.0	Singleton
ANKRD44	91526	ENSG00000065413	Sometimes	0.0017921146953405018	3	0.683786	WGD
ANKRD45	339416	ENSG00000183831	Never	0.0	0	0.0	Singleton
ANKRD46	157567	ENSG00000186106	Never	0.0	1	0.258621	SSD
ANKRD49	54851	ENSG00000168876	Sometimes	0.5967741935483871	0	0.0	Singleton
ANKRD50	57182	ENSG00000151458	Never	0.0	0	0.0	Singleton
ANKRD52	283373	ENSG00000139645	Sometimes	0.05913978494623656	3	0.5892189999999999	WGD
ANKRD53	79998	ENSG00000144031	Sometimes	0.0017921146953405018	0	0.0	Singleton
ANKRD54	129138	ENSG00000100124	Sometimes	0.04659498207885305	2	0.226667	SSD
ANKRD55	79722	ENSG00000164512	Never	0.0	0	0.0	Singleton
ANKRD6	22881	ENSG00000135299	Never	0.0	0	0.0	Singleton
ANKRD61	100310846	ENSG00000157999	Never	0.0	0	0.0	Singleton
ANKRD62	342850	ENSG00000181626	Never	0.0	12	0.495093	WGD
ANKRD65	441869	ENSG00000235098	Never	0.0	0	0.0	Singleton
ANKRD66	100287718	ENSG00000230062	Never	0.0	0	0.0	Singleton
ANKRD7	56311	ENSG00000106013	Sometimes	0.0017921146953405018	1	0.334646	SSD
ANKRD9	122416	ENSG00000156381	Never	0.0	0	0.0	Singleton
ANKS1A	23294	ENSG00000064999	Never	0.0	1	0.502645	WGD
ANKS1B	56899	ENSG00000185046	Never	0.0	1	0.45673100000000005	WGD
ANKS3	124401	ENSG00000168096	Sometimes	0.005376344086021506	0	0.0	Singleton
ANKS4B	257629	ENSG00000175311	Never	0.0	1	0.46762600000000004	WGD
ANKS6	203286	ENSG00000165138	Sometimes	0.6146953405017921	0	0.0	Singleton
ANKZF1	55139	ENSG00000163516	Sometimes	0.0017921146953405018	0	0.0	Singleton
ANLN	54443	ENSG00000011426	Sometimes	0.6057347670250897	0	0.0	Singleton
ANO1	55107	ENSG00000131620	Sometimes	0.007168458781362007	7	0.587221	WGD
ANO10	55129	ENSG00000160746	Never	0.0	0	0.0	Singleton
ANO3	63982	ENSG00000134343	Never	0.0	7	0.606524	WGD
ANO4	121601	ENSG00000151572	Never	0.0	7	0.623037	WGD
ANO5	203859	ENSG00000171714	Sometimes	0.0017921146953405018	7	0.47973699999999997	WGD
ANO6	196527	ENSG00000177119	Never	0.0	7	0.470462	WGD
ANO7	50636	ENSG00000146205	Never	0.0	7	0.34619500000000003	WGD
ANO8	57719	ENSG00000074855	Never	0.0	0	0.0	Singleton
ANO9	338440	ENSG00000185101	Never	0.0	7	0.387468	SSD
ANP32A	8125	ENSG00000140350	Sometimes	0.008960573476702509	3	0.714859	WGD
ANP32B	10541	ENSG00000136938	Sometimes	0.0017921146953405018	3	0.7091630000000001	WGD
ANP32D	23519	ENSG00000139223	Never	0.0	3	0.8931299999999999	WGD
ANP32E	81611	ENSG00000143401	Sometimes	0.06810035842293907	3	0.58209	WGD
ANPEP	290	ENSG00000166825	Never	0.0	7	0.34850099999999995	WGD
ANTXR1	84168	ENSG00000169604	Never	0.0	2	0.46453900000000004	WGD
ANTXR2	118429	ENSG00000163297	Never	0.0	2	0.535787	WGD
ANTXRL	195977	ENSG00000274209	Sometimes	0.02867383512544803	2	0.275753	SSD
ANXA1	301	ENSG00000135046	Never	0.0	10	0.5173409999999999	WGD
ANXA10	11199	ENSG00000109511	Never	0.0	1	0.29321	WGD
ANXA11	311	ENSG00000122359	Sometimes	0.0035842293906810036	10	0.48316800000000004	WGD
ANXA13	312	ENSG00000104537	Never	0.0	10	0.48739499999999997	WGD
ANXA2	302	ENSG00000182718	Never	0.0	10	0.501401	WGD
ANXA2R	389289	ENSG00000177721	Sometimes	0.010752688172043012	0	0.0	Singleton
ANXA3	306	ENSG00000138772	Never	0.0	10	0.520124	WGD
ANXA4	307	ENSG00000196975	Never	0.0	10	0.576324	WGD
ANXA5	308	ENSG00000164111	Never	0.0	10	0.578125	WGD
ANXA6	309	ENSG00000197043	Sometimes	0.0035842293906810036	10	0.273403	WGD
ANXA7	310	ENSG00000138279	Never	0.0	10	0.5	WGD
ANXA8L1	728113	ENSG00000264230	Never	0.0	10	0.993884	SSD
ANXA9	8416	ENSG00000143412	Sometimes	0.016129032258064516	1	0.275362	SSD
AOAH	313	ENSG00000136250	Never	0.0	0	0.0	Singleton
AOC1	26	ENSG00000002726	Never	0.0	2	0.392208	WGD
AOC2	314	ENSG00000131480	Sometimes	0.005376344086021506	2	0.652116	WGD
AOC3	8639	ENSG00000131471	Sometimes	0.012544802867383513	2	0.646134	SSD
AOPEP	84909	ENSG00000148120	Never	0.0	0	0.0	Singleton
AOX1	316	ENSG00000138356	Never	0.0	1	0.49850500000000003	SSD
AP1AR	55435	ENSG00000138660	Never	0.0	0	0.0	Singleton
AP1B1	162	ENSG00000100280	Sometimes	0.005376344086021506	2	0.83667	WGD
AP1G1	164	ENSG00000166747	Sometimes	0.025089605734767026	1	0.584242	WGD
AP1G2	8906	ENSG00000213983	Sometimes	0.13082437275985664	1	0.614013	WGD
AP1M1	8907	ENSG00000072958	Sometimes	0.025089605734767026	5	0.7724139999999999	WGD
AP1M2	10053	ENSG00000129354	Sometimes	0.0017921146953405018	5	0.7905880000000001	WGD
AP1S1	1174	ENSG00000106367	Sometimes	0.016129032258064516	4	0.8670889999999999	WGD
AP1S3	130340	ENSG00000152056	Sometimes	0.005376344086021506	4	0.714286	SSD
AP2A1	160	ENSG00000196961	Sometimes	0.007168458781362007	1	0.796315	WGD
AP2A2	161	ENSG00000183020	Never	0.0	1	0.8276600000000001	WGD
AP2B1	163	ENSG00000006125	Sometimes	0.01971326164874552	2	0.8349110000000001	WGD
AP2M1	1173	ENSG00000161203	Sometimes	0.7885304659498208	5	0.371739	SSD
AP2S1	1175	ENSG00000042753	Sometimes	0.8440860215053764	4	0.411392	SSD
AP3B1	8546	ENSG00000132842	Sometimes	0.053763440860215055	1	0.6133460000000001	WGD
AP3B2	8120	ENSG00000103723	Sometimes	0.0035842293906810036	1	0.609446	WGD
AP3D1	8943	ENSG00000065000	Never	0.0	0	0.0	Singleton
AP3M1	26985	ENSG00000185009	Sometimes	0.0017921146953405018	5	0.8421049999999999	WGD
AP3M2	10947	ENSG00000070718	Sometimes	0.008960573476702509	5	0.8421049999999999	WGD
AP3S1	1176	ENSG00000177879	Sometimes	0.007168458781362007	1	0.8341970000000001	WGD
AP3S2	10239	ENSG00000157823	Sometimes	0.010752688172043012	1	0.8341970000000001	WGD
AP4B1	10717	ENSG00000134262	Never	0.0	2	0.27334200000000003	WGD
AP4E1	23431	ENSG00000081014	Sometimes	0.0035842293906810036	0	0.0	Singleton
AP4M1	9179	ENSG00000221838	Never	0.0	5	0.271523	SSD
AP4S1	11154	ENSG00000100478	Sometimes	0.04659498207885305	4	0.289308	SSD
AP5B1	91056	ENSG00000254470	Sometimes	0.0017921146953405018	0	0.0	Singleton
AP5M1	55745	ENSG00000053770	Never	0.0	0	0.0	Singleton
AP5S1	55317	ENSG00000125843	Never	0.0	0	0.0	Singleton
AP5Z1	9907	ENSG00000242802	Never	0.0	0	0.0	Singleton
APAF1	317	ENSG00000120868	Never	0.0	0	0.0	Singleton
APBA1	320	ENSG00000107282	Sometimes	0.0017921146953405018	2	0.477897	WGD
APBA2	321	ENSG00000034053	Never	0.0	2	0.534045	WGD
APBA3	9546	ENSG00000011132	Never	0.0	2	0.474783	WGD
APBB1	322	ENSG00000166313	Never	0.0	2	0.4323940000000001	WGD
APBB1IP	54518	ENSG00000077420	Never	0.0	1	0.478979	WGD
APBB2	323	ENSG00000163697	Never	0.0	2	0.40448	WGD
APBB3	10307	ENSG00000113108	Never	0.0	2	0.409736	WGD
APC	324	ENSG00000134982	Sometimes	0.2867383512544803	1	0.31586400000000003	WGD
APC2	10297	ENSG00000115266	Sometimes	0.007168458781362007	1	0.3899260000000001	WGD
APCDD1	147495	ENSG00000154856	Never	0.0	1	0.445525	WGD
APCDD1L	164284	ENSG00000198768	Never	0.0	1	0.457086	WGD
APCS	325	ENSG00000132703	Never	0.0	1	0.511211	SSD
APEH	327	ENSG00000164062	Sometimes	0.0035842293906810036	0	0.0	Singleton
APEX1	328	ENSG00000100823	Sometimes	0.0017921146953405018	0	0.0	Singleton
APH1A	51107	ENSG00000117362	Never	0.0	1	0.5471699999999999	WGD
APH1B	83464	ENSG00000138613	Never	0.0	1	0.5642020000000001	WGD
API5	8539	ENSG00000166181	Sometimes	0.07706093189964158	0	0.0	Singleton
APIP	51074	ENSG00000149089	Sometimes	0.0017921146953405018	0	0.0	Singleton
APLF	200558	ENSG00000169621	Never	0.0	0	0.0	Singleton
APLNR	187	ENSG00000134817	Sometimes	0.014336917562724014	10	0.278947	WGD
APLP1	333	ENSG00000105290	Sometimes	0.016129032258064516	2	0.380952	WGD
APLP2	334	ENSG00000084234	Never	0.0	2	0.483617	WGD
APMAP	57136	ENSG00000101474	Never	0.0	0	0.0	Singleton
APOA1	335	ENSG00000118137	Sometimes	0.0017921146953405018	0	0.0	Singleton
APOA2	336	ENSG00000158874	Never	0.0	0	0.0	Singleton
APOA4	337	ENSG00000110244	Never	0.0	1	0.24494899999999997	SSD
APOA5	116519	ENSG00000110243	Sometimes	0.0017921146953405018	1	0.265027	SSD
APOB	338	ENSG00000084674	Never	0.0	0	0.0	Singleton
APOBEC1	339	ENSG00000111701	Sometimes	0.0017921146953405018	3	0.233051	SSD
APOBEC2	10930	ENSG00000124701	Never	0.0	4	0.272321	SSD
APOBEC3C	27350	ENSG00000244509	Never	0.0	9	0.789474	SSD
APOBEC3D	140564	ENSG00000243811	Sometimes	0.005376344086021506	5	0.7720210000000001	SSD
APOBEC3G	60489	ENSG00000239713	Sometimes	0.0035842293906810036	6	0.5625	SSD
APOBEC3H	164668	ENSG00000100298	Sometimes	0.0017921146953405018	4	0.32	SSD
APOBEC4	403314	ENSG00000173627	Never	0.0	0	0.0	Singleton
APOBR	55911	ENSG00000184730	Sometimes	0.0017921146953405018	0	0.0	Singleton
APOC1	341	ENSG00000130208	Sometimes	0.04659498207885305	0	0.0	Singleton
APOC2	344	ENSG00000234906	Never	0.0	0	0.0	Singleton
APOC3	345	ENSG00000110245	Never	0.0	0	0.0	Singleton
APOC4	346	ENSG00000267467	Never	0.0	0	0.0	Singleton
APOD	347	ENSG00000189058	Never	0.0	0	0.0	Singleton
APOE	348	ENSG00000130203	Sometimes	0.0035842293906810036	0	0.0	Singleton
APOF	319	ENSG00000175336	Sometimes	0.0017921146953405018	0	0.0	Singleton
APOH	350	ENSG00000091583	Never	0.0	0	0.0	Singleton
APOL1	8542	ENSG00000100342	Never	0.0	4	0.5	SSD
APOL2	23780	ENSG00000128335	Sometimes	0.0017921146953405018	5	0.614243	SSD
APOL3	80833	ENSG00000128284	Never	0.0	5	0.480099	SSD
APOL5	80831	ENSG00000128313	Never	0.0	3	0.249423	SSD
APOL6	80830	ENSG00000221963	Never	0.0	5	0.314869	SSD
APOLD1	81575	ENSG00000178878	Sometimes	0.0035842293906810036	0	0.0	Singleton
APOM	55937	ENSG00000204444	Sometimes	0.0035842293906810036	0	0.0	Singleton
APOPT1	84334	ENSG00000256053	Sometimes	0.007168458781362007	0	0.0	Singleton
APP	351	ENSG00000142192	Never	0.0	2	0.479221	WGD
APPBP2	10513	ENSG00000062725	Sometimes	0.0017921146953405018	0	0.0	Singleton
APPL1	26060	ENSG00000157500	Never	0.0	1	0.49224300000000004	WGD
APPL2	55198	ENSG00000136044	Never	0.0	1	0.520896	WGD
APRT	353	ENSG00000198931	Sometimes	0.01971326164874552	0	0.0	Singleton
APTX	54840	ENSG00000137074	Sometimes	0.005376344086021506	0	0.0	Singleton
AQP1	358	ENSG00000240583	Never	0.0	6	0.442379	SSD
AQP10	89872	ENSG00000143595	Sometimes	0.043010752688172046	3	0.45847200000000005	WGD
AQP11	282679	ENSG00000178301	Never	0.0	2	0.26937300000000003	WGD
AQP12B	653437	ENSG00000185176	Sometimes	0.005376344086021506	2	0.983713	WGD
AQP2	359	ENSG00000167580	Sometimes	0.0035842293906810036	6	0.630996	WGD
AQP3	360	ENSG00000165272	Sometimes	0.005376344086021506	3	0.472603	WGD
AQP4	361	ENSG00000171885	Never	0.0	6	0.393189	WGD
AQP5	362	ENSG00000161798	Sometimes	0.0017921146953405018	6	0.6452829999999999	WGD
AQP6	363	ENSG00000086159	Sometimes	0.007168458781362007	6	0.546099	WGD
AQP7	364	ENSG00000165269	Broadly	0.9802867383512545	3	0.377193	WGD
AQP8	343	ENSG00000103375	Never	0.0	6	0.283525	SSD
AQP9	366	ENSG00000103569	Sometimes	0.0035842293906810036	3	0.46440699999999996	WGD
AQR	9716	ENSG00000021776	Broadly	0.9946236559139785	0	0.0	Singleton
ARAP1	116985	ENSG00000186635	Never	0.0	2	0.366897	WGD
ARAP2	116984	ENSG00000047365	Never	0.0	2	0.318662	WGD
ARAP3	64411	ENSG00000120318	Never	0.0	2	0.351684	WGD
ARC	23237	ENSG00000198576	Never	0.0	0	0.0	Singleton
ARCN1	372	ENSG00000095139	Broadly	0.9982078853046595	0	0.0	Singleton
AREG	374	ENSG00000109321	Never	0.0	1	0.242063	SSD
AREL1	9870	ENSG00000119682	Sometimes	0.01971326164874552	0	0.0	Singleton
ARF1	375	ENSG00000143761	Sometimes	0.43010752688172044	9	0.961326	WGD
ARF3	377	ENSG00000134287	Sometimes	0.026881720430107527	9	0.961326	WGD
ARF4	378	ENSG00000168374	Sometimes	0.6379928315412187	9	0.8611110000000001	WGD
ARF5	381	ENSG00000004059	Never	0.0	9	0.8611110000000001	WGD
ARF6	382	ENSG00000165527	Sometimes	0.14336917562724014	9	0.6971430000000001	SSD
ARFGAP1	55738	ENSG00000101199	Sometimes	0.0017921146953405018	0	0.0	Singleton
ARFGAP2	84364	ENSG00000149182	Sometimes	0.0017921146953405018	1	0.533589	WGD
ARFGAP3	26286	ENSG00000242247	Never	0.0	1	0.53876	SSD
ARFGEF1	10565	ENSG00000066777	Sometimes	0.005376344086021506	1	0.743104	WGD
ARFGEF2	10564	ENSG00000124198	Never	0.0	1	0.769748	WGD
ARFGEF3	57221	ENSG00000112379	Sometimes	0.0017921146953405018	0	0.0	Singleton
ARFIP1	27236	ENSG00000164144	Never	0.0	1	0.533512	WGD
ARFIP2	23647	ENSG00000132254	Sometimes	0.0035842293906810036	1	0.532086	WGD
ARFRP1	10139	ENSG00000101246	Sometimes	0.7186379928315412	1	0.27363200000000004	SSD
ARG1	383	ENSG00000118520	Never	0.0	2	0.566667	WGD
ARG2	384	ENSG00000081181	Never	0.0	2	0.528249	WGD
ARGFX	503582	ENSG00000186103	Sometimes	0.6774193548387096	0	0.0	Singleton
ARGLU1	55082	ENSG00000134884	Sometimes	0.40860215053763443	0	0.0	Singleton
ARHGAP1	392	ENSG00000175220	Sometimes	0.03225806451612903	1	0.49886099999999994	WGD
ARHGAP10	79658	ENSG00000071205	Never	0.0	3	0.5737909999999999	WGD
ARHGAP12	94134	ENSG00000165322	Never	0.0	3	0.364066	WGD
ARHGAP15	55843	ENSG00000075884	Never	0.0	3	0.448421	WGD
ARHGAP17	55114	ENSG00000140750	Never	0.0	2	0.44381400000000004	WGD
ARHGAP18	93663	ENSG00000146376	Never	0.0	2	0.357466	WGD
ARHGAP19	84986	ENSG00000213390	Never	0.0	0	0.0	Singleton
ARHGAP20	57569	ENSG00000137727	Never	0.0	0	0.0	Singleton
ARHGAP21	57584	ENSG00000107863	Sometimes	0.0017921146953405018	1	0.330439	WGD
ARHGAP22	58504	ENSG00000128805	Never	0.0	2	0.467787	WGD
ARHGAP23	57636	ENSG00000275832	Sometimes	0.06093189964157706	1	0.43393699999999996	SSD
ARHGAP24	83478	ENSG00000138639	Never	0.0	2	0.446524	WGD
ARHGAP25	9938	ENSG00000163219	Never	0.0	2	0.42105299999999996	WGD
ARHGAP26	23092	ENSG00000145819	Never	0.0	3	0.554054	WGD
ARHGAP27	201176	ENSG00000159314	Sometimes	0.007168458781362007	3	0.346457	SSD
ARHGAP28	79822	ENSG00000088756	Never	0.0	2	0.378947	WGD
ARHGAP29	9411	ENSG00000137962	Sometimes	0.034050179211469536	2	0.29183200000000004	WGD
ARHGAP30	257106	ENSG00000186517	Sometimes	0.0035842293906810036	2	0.269755	SSD
ARHGAP31	57514	ENSG00000031081	Never	0.0	1	0.20567900000000006	WGD
ARHGAP32	9743	ENSG00000134909	Never	0.0	1	0.25155700000000003	WGD
ARHGAP33	115703	ENSG00000004777	Sometimes	0.0017921146953405018	2	0.46625200000000006	WGD
ARHGAP35	2909	ENSG00000160007	Never	0.0	1	0.513676	WGD
ARHGAP39	80728	ENSG00000147799	Never	0.0	0	0.0	Singleton
ARHGAP44	9912	ENSG00000006740	Never	0.0	2	0.477995	WGD
ARHGAP45	23526	ENSG00000180448	Sometimes	0.044802867383512544	2	0.319444	WGD
ARHGAP5	394	ENSG00000100852	Sometimes	0.010752688172043012	1	0.51265	WGD
ARHGAP9	64333	ENSG00000123329	Sometimes	0.044802867383512544	3	0.302071	WGD
ARHGDIA	396	ENSG00000141522	Sometimes	0.017921146953405017	2	0.48510600000000004	WGD
ARHGDIB	397	ENSG00000111348	Never	0.0	2	0.567164	WGD
ARHGDIG	398	ENSG00000242173	Never	0.0	2	0.488889	WGD
ARHGEF1	9138	ENSG00000076928	Never	0.0	2	0.372168	WGD
ARHGEF10	9639	ENSG00000104728	Never	0.0	1	0.40716399999999997	WGD
ARHGEF10L	55160	ENSG00000074964	Never	0.0	1	0.435496	WGD
ARHGEF11	9826	ENSG00000132694	Sometimes	0.025089605734767026	2	0.32138300000000003	WGD
ARHGEF12	23365	ENSG00000196914	Never	0.0	2	0.32513000000000003	WGD
ARHGEF15	22899	ENSG00000198844	Never	0.0	4	0.26635000000000003	WGD
ARHGEF16	27237	ENSG00000130762	Never	0.0	4	0.445698	WGD
ARHGEF17	9828	ENSG00000110237	Never	0.0	0	0.0	Singleton
ARHGEF18	23370	ENSG00000104880	Never	0.0	2	0.365729	WGD
ARHGEF19	128272	ENSG00000142632	Never	0.0	5	0.430175	WGD
ARHGEF2	9181	ENSG00000116584	Sometimes	0.0035842293906810036	1	0.302231	WGD
ARHGEF25	115557	ENSG00000240771	Sometimes	0.0017921146953405018	0	0.0	Singleton
ARHGEF26	26084	ENSG00000114790	Sometimes	0.005376344086021506	4	0.36280100000000004	WGD
ARHGEF28	64283	ENSG00000214944	Sometimes	0.0035842293906810036	2	0.329867	WGD
ARHGEF3	50650	ENSG00000163947	Never	0.0	1	0.535842	WGD
ARHGEF33	100271715	ENSG00000214694	Sometimes	0.014336917562724014	0	0.0	Singleton
ARHGEF37	389337	ENSG00000183111	Never	0.0	1	0.287407	WGD
ARHGEF38	54848	ENSG00000236699	Never	0.0	2	0.406692	SSD
ARHGEF39	84904	ENSG00000137135	Sometimes	0.0017921146953405018	0	0.0	Singleton
ARHGEF4	50649	ENSG00000136002	Never	0.0	2	0.543478	SSD
ARHGEF40	55701	ENSG00000165801	Sometimes	0.007168458781362007	2	0.230415	WGD
ARHGEF5	7984	ENSG00000050327	Sometimes	0.008960573476702509	1	0.21603000000000006	WGD
ARHGEF7	8874	ENSG00000102606	Sometimes	0.37992831541218636	1	0.50934	WGD
ARID1A	8289	ENSG00000117713	Sometimes	0.13082437275985664	1	0.5225380000000001	WGD
ARID1B	57492	ENSG00000049618	Sometimes	0.043010752688172046	1	0.530903	WGD
ARID2	196528	ENSG00000189079	Sometimes	0.22759856630824374	0	0.0	Singleton
ARID3A	1820	ENSG00000116017	Sometimes	0.27060931899641577	2	0.408094	WGD
ARID3B	10620	ENSG00000179361	Sometimes	0.035842293906810034	2	0.43137299999999995	WGD
ARID3C	138715	ENSG00000205143	Sometimes	0.012544802867383513	2	0.504854	WGD
ARID4A	5926	ENSG00000032219	Never	0.0	1	0.45346099999999995	WGD
ARID4B	51742	ENSG00000054267	Sometimes	0.017921146953405017	1	0.43445100000000003	WGD
ARID5A	10865	ENSG00000196843	Sometimes	0.007168458781362007	0	0.0	Singleton
ARID5B	84159	ENSG00000150347	Sometimes	0.0017921146953405018	0	0.0	Singleton
ARIH1	25820	ENSG00000166233	Broadly	0.996415770609319	1	0.301616	SSD
ARIH2	10425	ENSG00000177479	Sometimes	0.0035842293906810036	1	0.340771	SSD
ARIH2OS	646450	ENSG00000221883	Never	0.0	0	0.0	Singleton
ARL1	400	ENSG00000120805	Never	0.0	4	0.486188	SSD
ARL10	285598	ENSG00000175414	Sometimes	0.0017921146953405018	0	0.0	Singleton
ARL11	115761	ENSG00000152213	Never	0.0	4	0.418367	SSD
ARL13B	200894	ENSG00000169379	Sometimes	0.014336917562724014	1	0.20794400000000002	SSD
ARL14	80117	ENSG00000179674	Never	0.0	4	0.427083	SSD
ARL14EP	120534	ENSG00000152219	Never	0.0	1	0.211538	SSD
ARL14EPL	644100	ENSG00000268223	Never	0.0	1	0.361842	SSD
ARL15	54622	ENSG00000185305	Never	0.0	9	0.294118	SSD
ARL16	339231	ENSG00000214087	Never	0.0	0	0.0	Singleton
ARL2	402	ENSG00000213465	Broadly	1.0	9	0.527174	SSD
ARL2BP	23568	ENSG00000102931	Never	0.0	0	0.0	Singleton
ARL3	403	ENSG00000138175	Never	0.0	9	0.532967	SSD
ARL4A	10124	ENSG00000122644	Never	0.0	4	0.67	WGD
ARL4C	10123	ENSG00000188042	Sometimes	0.0035842293906810036	4	0.666667	WGD
ARL4D	379	ENSG00000175906	Sometimes	0.34408602150537637	4	0.6019899999999999	WGD
ARL5A	26225	ENSG00000162980	Never	0.0	4	0.798883	WGD
ARL5B	221079	ENSG00000165997	Never	0.0	4	0.798883	WGD
ARL5C	390790	ENSG00000141748	Sometimes	0.016129032258064516	4	0.6815640000000001	WGD
ARL6	84100	ENSG00000113966	Never	0.0	4	0.365591	SSD
ARL6IP1	23204	ENSG00000170540	Never	0.0	0	0.0	Singleton
ARL6IP5	10550	ENSG00000144746	Sometimes	0.007168458781362007	1	0.409574	WGD
ARL6IP6	151188	ENSG00000177917	Sometimes	0.007168458781362007	0	0.0	Singleton
ARL8A	127829	ENSG00000143862	Never	0.0	9	0.9193549999999999	WGD
ARL8B	55207	ENSG00000134108	Sometimes	0.026881720430107527	9	0.9193549999999999	WGD
ARL9	132946	ENSG00000196503	Never	0.0	0	0.0	Singleton
ARMC1	55156	ENSG00000104442	Never	0.0	0	0.0	Singleton
ARMC10	83787	ENSG00000170632	Sometimes	0.012544802867383513	4	0.48105	SSD
ARMC12	221481	ENSG00000157343	Never	0.0	0	0.0	Singleton
ARMC2	84071	ENSG00000118690	Never	0.0	0	0.0	Singleton
ARMC3	219681	ENSG00000165309	Sometimes	0.0017921146953405018	0	0.0	Singleton
ARMC4	55130	ENSG00000169126	Never	0.0	0	0.0	Singleton
ARMC5	79798	ENSG00000140691	Sometimes	0.2831541218637993	0	0.0	Singleton
ARMC6	93436	ENSG00000105676	Sometimes	0.2060931899641577	0	0.0	Singleton
ARMC7	79637	ENSG00000125449	Broadly	0.9946236559139785	0	0.0	Singleton
ARMC8	25852	ENSG00000114098	Never	0.0	0	0.0	Singleton
ARMC9	80210	ENSG00000135931	Never	0.0	0	0.0	Singleton
ARMH1	339541	ENSG00000198520	Sometimes	0.03046594982078853	0	0.0	Singleton
ARMH2	101928603	ENSG00000260286	Never	0.0	0	0.0	Singleton
ARMH3	79591	ENSG00000120029	Sometimes	0.05017921146953405	0	0.0	Singleton
ARMH4	145407	ENSG00000139971	Never	0.0	0	0.0	Singleton
ARMS2	387715	ENSG00000254636	Never	0.0	0	0.0	Singleton
ARMT1	79624	ENSG00000146476	Never	0.0	0	0.0	Singleton
ARNT	405	ENSG00000143437	Sometimes	0.007168458781362007	3	0.591888	WGD
ARNT2	9915	ENSG00000172379	Never	0.0	3	0.6513249999999999	WGD
ARNTL	406	ENSG00000133794	Sometimes	0.010752688172043012	3	0.495208	WGD
ARNTL2	56938	ENSG00000029153	Sometimes	0.0035842293906810036	3	0.487421	WGD
ARPC1A	10552	ENSG00000241685	Never	0.0	1	0.6648649999999999	SSD
ARPC1B	10095	ENSG00000130429	Never	0.0	1	0.6612899999999999	SSD
ARPC2	10109	ENSG00000163466	Sometimes	0.2885304659498208	0	0.0	Singleton
ARPC3	10094	ENSG00000111229	Sometimes	0.6899641577060932	0	0.0	Singleton
ARPC5	10092	ENSG00000162704	Sometimes	0.026881720430107527	1	0.662338	WGD
ARPC5L	81873	ENSG00000136950	Never	0.0	1	0.666667	WGD
ARPP19	10776	ENSG00000128989	Sometimes	0.05555555555555555	1	0.671756	WGD
ARPP21	10777	ENSG00000172995	Never	0.0	2	0.45756499999999994	WGD
ARRB1	408	ENSG00000137486	Sometimes	0.007168458781362007	3	0.753588	WGD
ARRB2	409	ENSG00000141480	Never	0.0	3	0.7325579999999999	WGD
ARRDC1	92714	ENSG00000197070	Sometimes	0.012544802867383513	3	0.24711300000000005	SSD
ARRDC2	27106	ENSG00000105643	Sometimes	0.0035842293906810036	4	0.5356270000000001	WGD
ARRDC3	57561	ENSG00000113369	Never	0.0	4	0.52657	WGD
ARRDC4	91947	ENSG00000140450	Never	0.0	4	0.507177	WGD
ARRDC5	645432	ENSG00000205784	Never	0.0	0	0.0	Singleton
ARSA	410	ENSG00000100299	Sometimes	0.05197132616487455	10	0.36738699999999996	WGD
ARSB	411	ENSG00000113273	Sometimes	0.0017921146953405018	10	0.5196999999999999	WGD
ARSG	22901	ENSG00000141337	Never	0.0	9	0.35619	WGD
ARSI	340075	ENSG00000183876	Sometimes	0.008960573476702509	10	0.592267	WGD
ARSJ	79642	ENSG00000180801	Never	0.0	8	0.562604	WGD
ARSK	153642	ENSG00000164291	Sometimes	0.0035842293906810036	1	0.212687	SSD
ART1	417	ENSG00000129744	Sometimes	0.0017921146953405018	3	0.31804299999999996	SSD
ART3	419	ENSG00000156219	Never	0.0	2	0.264781	SSD
ART4	420	ENSG00000111339	Never	0.0	2	0.321656	SSD
ART5	116969	ENSG00000167311	Never	0.0	3	0.357388	SSD
ARTN	9048	ENSG00000117407	Never	0.0	3	0.267544	SSD
ARV1	64801	ENSG00000173409	Sometimes	0.03225806451612903	0	0.0	Singleton
ARVCF	421	ENSG00000099889	Never	0.0	4	0.465696	WGD
AS3MT	57412	ENSG00000214435	Never	0.0	0	0.0	Singleton
ASAH1	427	ENSG00000104763	Sometimes	0.0017921146953405018	1	0.29683699999999996	SSD
ASAH2	56624	ENSG00000188611	Never	0.0	0	0.0	Singleton
ASAP1	50807	ENSG00000153317	Never	0.0	2	0.5429579999999999	WGD
ASAP2	8853	ENSG00000151693	Never	0.0	2	0.609344	WGD
ASAP3	55616	ENSG00000088280	Sometimes	0.0017921146953405018	4	0.473976	WGD
ASB1	51665	ENSG00000065802	Never	0.0	5	0.358209	WGD
ASB10	136371	ENSG00000146926	Sometimes	0.005376344086021506	3	0.391863	WGD
ASB13	79754	ENSG00000196372	Never	0.0	6	0.406475	SSD
ASB14	142686	ENSG00000239388	Never	0.0	3	0.507666	SSD
ASB15	142685	ENSG00000146809	Never	0.0	3	0.506803	WGD
ASB16	92591	ENSG00000161664	Sometimes	0.0035842293906810036	3	0.364238	WGD
ASB17	127247	ENSG00000154007	Never	0.0	0	0.0	Singleton
ASB18	401036	ENSG00000182177	Never	0.0	3	0.392704	WGD
ASB2	51676	ENSG00000100628	Never	0.0	3	0.31811	SSD
ASB4	51666	ENSG00000005981	Never	0.0	3	0.326291	SSD
ASB5	140458	ENSG00000164122	Never	0.0	6	0.5319149999999999	WGD
ASB6	140459	ENSG00000148331	Sometimes	0.08422939068100359	0	0.0	Singleton
ASB7	140460	ENSG00000183475	Sometimes	0.0017921146953405018	4	0.25786200000000004	SSD
ASB8	140461	ENSG00000177981	Sometimes	0.0017921146953405018	1	0.236111	SSD
ASCC1	51008	ENSG00000138303	Sometimes	0.0017921146953405018	0	0.0	Singleton
ASCC2	84164	ENSG00000100325	Sometimes	0.0035842293906810036	0	0.0	Singleton
ASCL1	429	ENSG00000139352	Sometimes	0.010752688172043012	2	0.389831	WGD
ASCL2	430	ENSG00000183734	Sometimes	0.0017921146953405018	4	0.476684	WGD
ASCL3	56676	ENSG00000176009	Never	0.0	3	0.342541	WGD
ASCL4	121549	ENSG00000187855	Never	0.0	3	0.352601	WGD
ASCL5	647219	ENSG00000232237	Sometimes	0.07347670250896057	4	0.300971	WGD
ASF1A	25842	ENSG00000111875	Sometimes	0.13620071684587814	1	0.705882	SSD
ASF1B	55723	ENSG00000105011	Sometimes	0.03763440860215054	1	0.7128709999999999	SSD
ASGR1	432	ENSG00000141505	Never	0.0	5	0.5841919999999999	SSD
ASGR2	433	ENSG00000161944	Never	0.0	5	0.546624	WGD
ASH1L	55870	ENSG00000116539	Sometimes	0.05555555555555555	0	0.0	Singleton
ASH2L	9070	ENSG00000129691	Sometimes	0.12007168458781362	0	0.0	Singleton
ASIC1	41	ENSG00000110881	Sometimes	0.007168458781362007	5	0.5365850000000001	WGD
ASIC2	40	ENSG00000108684	Never	0.0	4	0.5470689999999999	WGD
ASIC3	9311	ENSG00000213199	Never	0.0	4	0.469945	WGD
ASIC4	55515	ENSG00000072182	Sometimes	0.0035842293906810036	3	0.392581	WGD
ASIC5	51802	ENSG00000256394	Never	0.0	3	0.289109	SSD
ASIP	434	ENSG00000101440	Sometimes	0.0017921146953405018	0	0.0	Singleton
ASL	435	ENSG00000126522	Sometimes	0.008960573476702509	0	0.0	Singleton
ASNA1	439	ENSG00000198356	Sometimes	0.8297491039426523	0	0.0	Singleton
ASNS	440	ENSG00000070669	Sometimes	0.12724014336917563	0	0.0	Singleton
ASNSD1	54529	ENSG00000138381	Never	0.0	0	0.0	Singleton
ASPA	443	ENSG00000108381	Never	0.0	1	0.440895	WGD
ASPDH	554235	ENSG00000204653	Never	0.0	0	0.0	Singleton
ASPG	374569	ENSG00000166183	Sometimes	0.0017921146953405018	0	0.0	Singleton
ASPH	444	ENSG00000198363	Never	0.0	0	0.0	Singleton
ASPHD1	253982	ENSG00000174939	Sometimes	0.0017921146953405018	1	0.387179	WGD
ASPHD2	57168	ENSG00000128203	Sometimes	0.005376344086021506	1	0.409214	WGD
ASPM	259266	ENSG00000066279	Sometimes	0.1881720430107527	0	0.0	Singleton
ASPRV1	151516	ENSG00000244617	Sometimes	0.005376344086021506	0	0.0	Singleton
ASPSCR1	79058	ENSG00000169696	Sometimes	0.012544802867383513	0	0.0	Singleton
ASRGL1	80150	ENSG00000162174	Never	0.0	2	0.350649	WGD
ASS1	445	ENSG00000130707	Sometimes	0.05197132616487455	0	0.0	Singleton
ASTE1	28990	ENSG00000034533	Never	0.0	0	0.0	Singleton
ASTL	431705	ENSG00000188886	Never	0.0	0	0.0	Singleton
ASTN1	460	ENSG00000152092	Sometimes	0.0017921146953405018	1	0.482998	WGD
ASTN2	23245	ENSG00000148219	Sometimes	0.0017921146953405018	1	0.48524799999999996	WGD
ASXL1	171023	ENSG00000171456	Sometimes	0.0017921146953405018	0	0.0	Singleton
ASXL3	80816	ENSG00000141431	Never	0.0	0	0.0	Singleton
ASZ1	136991	ENSG00000154438	Sometimes	0.010752688172043012	0	0.0	Singleton
ATAD1	84896	ENSG00000138138	Never	0.0	0	0.0	Singleton
ATAD2	29028	ENSG00000156802	Never	0.0	1	0.492086	WGD
ATAD2B	54454	ENSG00000119778	Never	0.0	1	0.46913599999999994	WGD
ATAD3C	219293	ENSG00000215915	Never	0.0	2	0.8832120000000001	SSD
ATAD5	79915	ENSG00000176208	Sometimes	0.010752688172043012	0	0.0	Singleton
ATAT1	79969	ENSG00000137343	Sometimes	0.0017921146953405018	0	0.0	Singleton
ATCAY	85300	ENSG00000167654	Sometimes	0.016129032258064516	2	0.474394	WGD
ATE1	11101	ENSG00000107669	Sometimes	0.0017921146953405018	0	0.0	Singleton
ATF1	466	ENSG00000123268	Sometimes	0.023297491039426525	2	0.616236	WGD
ATF2	1386	ENSG00000115966	Never	0.0	2	0.554455	WGD
ATF3	467	ENSG00000162772	Never	0.0	1	0.441989	WGD
ATF4	468	ENSG00000128272	Broadly	0.9229390681003584	1	0.24501399999999998	SSD
ATF5	22809	ENSG00000169136	Sometimes	0.014336917562724014	1	0.304965	SSD
ATF6	22926	ENSG00000118217	Sometimes	0.0017921146953405018	1	0.32388100000000003	WGD
ATF6B	1388	ENSG00000213676	Sometimes	0.025089605734767026	1	0.308677	WGD
ATF7	11016	ENSG00000170653	Sometimes	0.005376344086021506	2	0.5797100000000001	WGD
ATF7IP	55729	ENSG00000171681	Sometimes	0.008960573476702509	0	0.0	Singleton
ATF7IP2	80063	ENSG00000166669	Sometimes	0.0017921146953405018	0	0.0	Singleton
ATG10	83734	ENSG00000152348	Never	0.0	0	0.0	Singleton
ATG101	60673	ENSG00000123395	Sometimes	0.0035842293906810036	0	0.0	Singleton
ATG12	9140	ENSG00000145782	Never	0.0	0	0.0	Singleton
ATG13	9776	ENSG00000175224	Sometimes	0.016129032258064516	0	0.0	Singleton
ATG14	22863	ENSG00000126775	Never	0.0	0	0.0	Singleton
ATG16L1	55054	ENSG00000085978	Never	0.0	1	0.3871500000000001	WGD
ATG16L2	89849	ENSG00000168010	Sometimes	0.008960573476702509	1	0.37964499999999995	WGD
ATG2A	23130	ENSG00000110046	Sometimes	0.06989247311827956	1	0.433953	WGD
ATG2B	55102	ENSG00000066739	Never	0.0	1	0.40471599999999996	WGD
ATG3	64422	ENSG00000144848	Sometimes	0.005376344086021506	0	0.0	Singleton
ATG4B	23192	ENSG00000168397	Sometimes	0.014336917562724014	3	0.5496179999999999	WGD
ATG4C	84938	ENSG00000125703	Never	0.0	3	0.45633199999999996	WGD
ATG4D	84971	ENSG00000130734	Sometimes	0.03225806451612903	3	0.440928	WGD
ATG5	9474	ENSG00000057663	Never	0.0	0	0.0	Singleton
ATG7	10533	ENSG00000197548	Never	0.0	0	0.0	Singleton
ATG9A	79065	ENSG00000198925	Sometimes	0.05555555555555555	1	0.42908199999999996	WGD
ATIC	471	ENSG00000138363	Sometimes	0.35125448028673834	0	0.0	Singleton
ATL1	51062	ENSG00000198513	Never	0.0	2	0.648745	WGD
ATL2	64225	ENSG00000119787	Sometimes	0.7114695340501792	2	0.620926	WGD
ATL3	25923	ENSG00000184743	Never	0.0	2	0.6303139999999999	WGD
ATM	472	ENSG00000149311	Sometimes	0.0035842293906810036	0	0.0	Singleton
ATMIN	23300	ENSG00000166454	Sometimes	0.13978494623655913	0	0.0	Singleton
ATN1	1822	ENSG00000111676	Sometimes	0.044802867383512544	1	0.42773100000000003	WGD
ATOH1	474	ENSG00000172238	Sometimes	0.0017921146953405018	0	0.0	Singleton
ATOH7	220202	ENSG00000179774	Never	0.0	2	0.32236800000000004	SSD
ATOH8	84913	ENSG00000168874	Never	0.0	0	0.0	Singleton
ATOX1	475	ENSG00000177556	Sometimes	0.0017921146953405018	0	0.0	Singleton
ATP10A	57194	ENSG00000206190	Never	0.0	2	0.466311	WGD
ATP10B	23120	ENSG00000118322	Sometimes	0.005376344086021506	2	0.485284	WGD
ATP10D	57205	ENSG00000145246	Never	0.0	2	0.497195	WGD
ATP11A	23250	ENSG00000068650	Never	0.0	8	0.62963	WGD
ATP11B	23200	ENSG00000058063	Never	0.0	8	0.561597	WGD
ATP12A	479	ENSG00000075673	Never	0.0	10	0.6354069999999999	SSD
ATP13A1	57130	ENSG00000105726	Sometimes	0.05555555555555555	0	0.0	Singleton
ATP13A2	23400	ENSG00000159363	Sometimes	0.005376344086021506	3	0.405085	WGD
ATP13A3	79572	ENSG00000133657	Never	0.0	3	0.433116	WGD
ATP13A4	84239	ENSG00000127249	Never	0.0	3	0.589465	WGD
ATP13A5	344905	ENSG00000187527	Never	0.0	3	0.5788179999999999	WGD
ATP1A1	476	ENSG00000163399	Broadly	0.9767025089605734	10	0.867058	WGD
ATP1A2	477	ENSG00000018625	Never	0.0	10	0.869608	WGD
ATP1A3	478	ENSG00000105409	Sometimes	0.0035842293906810036	10	0.8625729999999999	WGD
ATP1A4	480	ENSG00000132681	Never	0.0	10	0.7871720000000001	WGD
ATP1B1	481	ENSG00000143153	Sometimes	0.0017921146953405018	4	0.376238	WGD
ATP1B2	482	ENSG00000129244	Sometimes	0.0017921146953405018	4	0.444828	WGD
ATP1B3	483	ENSG00000069849	Sometimes	0.2616487455197133	4	0.4623660000000001	WGD
ATP23	91419	ENSG00000166896	Sometimes	0.06989247311827956	0	0.0	Singleton
ATP2A1	487	ENSG00000196296	Sometimes	0.0017921146953405018	10	0.8371629999999999	WGD
ATP2A2	488	ENSG00000174437	Broadly	0.9946236559139785	10	0.8042229999999999	WGD
ATP2A3	489	ENSG00000074370	Never	0.0	10	0.735741	WGD
ATP2B1	490	ENSG00000070961	Sometimes	0.05017921146953405	3	0.8131149999999999	WGD
ATP2B2	491	ENSG00000157087	Never	0.0	3	0.817377	WGD
ATP2B4	493	ENSG00000058668	Sometimes	0.03763440860215054	3	0.7717839999999999	WGD
ATP2C1	27032	ENSG00000017260	Sometimes	0.04121863799283154	10	0.626927	WGD
ATP2C2	9914	ENSG00000064270	Never	0.0	10	0.625641	WGD
ATP4A	495	ENSG00000105675	Sometimes	0.0017921146953405018	10	0.6415460000000001	WGD
ATP4B	496	ENSG00000186009	Never	0.0	4	0.37456999999999996	WGD
ATP5F1A	498	ENSG00000152234	Sometimes	0.38530465949820786	0	0.0	Singleton
ATP5F1B	506	ENSG00000110955	Sometimes	0.8602150537634409	0	0.0	Singleton
ATP5F1C	509	ENSG00000165629	Sometimes	0.7096774193548387	0	0.0	Singleton
ATP5F1D	513	ENSG00000099624	Sometimes	0.899641577060932	0	0.0	Singleton
ATP5F1E	514	ENSG00000124172	Sometimes	0.8620071684587813	0	0.0	Singleton
ATP5IF1	93974	ENSG00000130770	Sometimes	0.0017921146953405018	0	0.0	Singleton
ATP5MC1	516	ENSG00000159199	Sometimes	0.11648745519713262	2	0.720588	WGD
ATP5MC2	517	ENSG00000135390	Sometimes	0.008960573476702509	2	0.535354	WGD
ATP5MC3	518	ENSG00000154518	Never	0.0	2	0.7464790000000001	WGD
ATP5MD	84833	ENSG00000173915	Sometimes	0.03225806451612903	0	0.0	Singleton
ATP5ME	521	ENSG00000169020	Sometimes	0.7311827956989247	0	0.0	Singleton
ATP5MG	10632	ENSG00000167283	Sometimes	0.7222222222222222	1	0.8640779999999999	SSD
ATP5MGL	267020	ENSG00000249222	Never	0.0	1	0.89	SSD
ATP5MPL	9556	ENSG00000156411	Sometimes	0.0017921146953405018	0	0.0	Singleton
ATP5PB	515	ENSG00000116459	Sometimes	0.3870967741935484	0	0.0	Singleton
ATP5PD	10476	ENSG00000167863	Sometimes	0.021505376344086023	0	0.0	Singleton
ATP5PF	522	ENSG00000154723	Sometimes	0.23476702508960573	0	0.0	Singleton
ATP5PO	539	ENSG00000241837	Sometimes	0.24910394265232974	0	0.0	Singleton
ATP6AP1L	92270	ENSG00000205464	Never	0.0	0	0.0	Singleton
ATP6V0A1	535	ENSG00000033627	Sometimes	0.025089605734767026	3	0.618138	WGD
ATP6V0A2	23545	ENSG00000185344	Sometimes	0.023297491039426525	3	0.525701	WGD
ATP6V0A4	50617	ENSG00000105929	Sometimes	0.0017921146953405018	3	0.616667	WGD
ATP6V0B	533	ENSG00000117410	Broadly	1.0	0	0.0	Singleton
ATP6V0C	527	ENSG00000185883	Broadly	1.0	0	0.0	Singleton
ATP6V0D1	9114	ENSG00000159720	Sometimes	0.2867383512544803	1	0.666667	WGD
ATP6V0D2	245972	ENSG00000147614	Never	0.0	1	0.668571	WGD
ATP6V0E1	8992	ENSG00000113732	Sometimes	0.08602150537634409	0	0.0	Singleton
ATP6V0E2	155066	ENSG00000171130	Never	0.0	0	0.0	Singleton
ATP6V1A	523	ENSG00000114573	Broadly	0.9982078853046595	0	0.0	Singleton
ATP6V1B1	525	ENSG00000116039	Never	0.0	1	0.8362569999999999	WGD
ATP6V1B2	526	ENSG00000147416	Broadly	0.9910394265232975	1	0.8395299999999999	WGD
ATP6V1C1	528	ENSG00000155097	Sometimes	0.7634408602150538	1	0.6099479999999999	WGD
ATP6V1C2	245973	ENSG00000143882	Never	0.0	1	0.545667	WGD
ATP6V1D	51382	ENSG00000100554	Sometimes	0.8046594982078853	0	0.0	Singleton
ATP6V1E1	529	ENSG00000131100	Broadly	0.9910394265232975	1	0.7654869999999999	SSD
ATP6V1E2	90423	ENSG00000250565	Sometimes	0.0017921146953405018	1	0.7654869999999999	SSD
ATP6V1F	9296	ENSG00000128524	Broadly	0.9982078853046595	0	0.0	Singleton
ATP6V1G1	9550	ENSG00000136888	Broadly	0.9982078853046595	2	0.6355930000000001	WGD
ATP6V1G2	534	ENSG00000213760	Sometimes	0.0017921146953405018	2	0.6355930000000001	WGD
ATP6V1G3	127124	ENSG00000151418	Never	0.0	2	0.5080640000000001	WGD
ATP6V1H	51606	ENSG00000047249	Sometimes	0.7455197132616488	0	0.0	Singleton
ATP7B	540	ENSG00000123191	Never	0.0	1	0.56314	WGD
ATP8A1	10396	ENSG00000124406	Never	0.0	8	0.679553	WGD
ATP8A2	51761	ENSG00000132932	Sometimes	0.0035842293906810036	8	0.665825	WGD
ATP8B1	5205	ENSG00000081923	Never	0.0	8	0.516387	WGD
ATP8B2	57198	ENSG00000143515	Sometimes	0.0017921146953405018	8	0.687653	WGD
ATP8B3	148229	ENSG00000130270	Never	0.0	8	0.43076899999999996	WGD
ATP8B4	79895	ENSG00000104043	Never	0.0	8	0.7055370000000001	WGD
ATP9A	10079	ENSG00000054793	Sometimes	0.005376344086021506	1	0.749761	WGD
ATP9B	374868	ENSG00000166377	Never	0.0	1	0.6843940000000001	WGD
ATPAF1	64756	ENSG00000123472	Sometimes	0.010752688172043012	0	0.0	Singleton
ATPAF2	91647	ENSG00000171953	Sometimes	0.05017921146953405	0	0.0	Singleton
ATPSCKMT	134145	ENSG00000150756	Never	0.0	1	0.356223	SSD
ATR	545	ENSG00000175054	Broadly	0.9354838709677419	0	0.0	Singleton
ATRAID	51374	ENSG00000138085	Never	0.0	0	0.0	Singleton
ATRIP	84126	ENSG00000164053	Sometimes	0.7670250896057348	0	0.0	Singleton
ATRN	8455	ENSG00000088812	Sometimes	0.017921146953405017	1	0.5829249999999999	WGD
ATRNL1	26033	ENSG00000107518	Never	0.0	1	0.6040610000000001	WGD
ATXN1	6310	ENSG00000124788	Sometimes	0.0017921146953405018	1	0.257669	WGD
ATXN10	25814	ENSG00000130638	Sometimes	0.08781362007168458	0	0.0	Singleton
ATXN1L	342371	ENSG00000224470	Sometimes	0.0017921146953405018	1	0.30479	WGD
ATXN2	6311	ENSG00000204842	Sometimes	0.0035842293906810036	1	0.340442	WGD
ATXN2L	11273	ENSG00000168488	Sometimes	0.012544802867383513	1	0.407475	WGD
ATXN3	4287	ENSG00000066427	Never	0.0	1	0.67867	SSD
ATXN7	6314	ENSG00000163635	Sometimes	0.0017921146953405018	2	0.326984	WGD
ATXN7L1	222255	ENSG00000146776	Sometimes	0.0017921146953405018	2	0.358885	WGD
ATXN7L2	127002	ENSG00000162650	Sometimes	0.005376344086021506	2	0.313019	WGD
ATXN7L3	56970	ENSG00000087152	Sometimes	0.2831541218637993	0	0.0	Singleton
ATXN7L3B	552889	ENSG00000253719	Never	0.0	0	0.0	Singleton
AUH	549	ENSG00000148090	Never	0.0	4	0.454277	WGD
AUNIP	79000	ENSG00000127423	Sometimes	0.005376344086021506	0	0.0	Singleton
AUP1	550	ENSG00000115307	Sometimes	0.007168458781362007	0	0.0	Singleton
AURKA	6790	ENSG00000087586	Broadly	1.0	2	0.528536	WGD
AURKAIP1	54998	ENSG00000175756	Sometimes	0.4283154121863799	0	0.0	Singleton
AURKB	9212	ENSG00000178999	Broadly	0.9982078853046595	2	0.6811590000000001	WGD
AURKC	6795	ENSG00000105146	Sometimes	0.0017921146953405018	2	0.760518	WGD
AUTS2	26053	ENSG00000158321	Never	0.0	2	0.290707	WGD
AVEN	57099	ENSG00000169857	Sometimes	0.02867383512544803	0	0.0	Singleton
AVIL	10677	ENSG00000135407	Sometimes	0.0017921146953405018	4	0.608059	WGD
AVL9	23080	ENSG00000105778	Never	0.0	0	0.0	Singleton
AVP	551	ENSG00000101200	Sometimes	0.0017921146953405018	1	0.5243899999999999	SSD
AVPI1	60370	ENSG00000119986	Sometimes	0.005376344086021506	0	0.0	Singleton
AVPR1A	552	ENSG00000166148	Sometimes	0.007168458781362007	5	0.464115	WGD
AVPR1B	553	ENSG00000198049	Sometimes	0.0035842293906810036	4	0.46462299999999995	WGD
AXDND1	126859	ENSG00000162779	Sometimes	0.0017921146953405018	0	0.0	Singleton
AXIN1	8312	ENSG00000103126	Sometimes	0.0035842293906810036	1	0.421114	WGD
AXIN2	8313	ENSG00000168646	Sometimes	0.005376344086021506	1	0.430605	WGD
AXL	558	ENSG00000167601	Sometimes	0.0035842293906810036	2	0.423937	WGD
AZGP1	563	ENSG00000160862	Never	0.0	5	0.34899299999999994	SSD
AZI2	64343	ENSG00000163512	Never	0.0	0	0.0	Singleton
AZIN1	51582	ENSG00000155096	Sometimes	0.03763440860215054	2	0.506696	WGD
AZIN2	113451	ENSG00000142920	Sometimes	0.0017921146953405018	2	0.4875	WGD
AZU1	566	ENSG00000172232	Never	0.0	2	0.43824700000000005	SSD
B2M	567	ENSG00000166710	Never	0.0	0	0.0	Singleton
B3GALNT1	8706	ENSG00000169255	Never	0.0	10	0.323263	WGD
B3GALNT2	148789	ENSG00000162885	Never	0.0	0	0.0	Singleton
B3GALT1	8708	ENSG00000172318	Never	0.0	11	0.45705500000000004	WGD
B3GALT2	8707	ENSG00000162630	Never	0.0	10	0.35308100000000003	WGD
B3GALT4	8705	ENSG00000235863	Never	0.0	0	0.0	Singleton
B3GALT5	10317	ENSG00000183778	Never	0.0	11	0.366242	WGD
B3GALT6	126792	ENSG00000176022	Sometimes	0.025089605734767026	0	0.0	Singleton
B3GAT1	27087	ENSG00000109956	Never	0.0	2	0.464072	SSD
B3GAT2	135152	ENSG00000112309	Sometimes	0.012544802867383513	2	0.479876	SSD
B3GAT3	26229	ENSG00000149541	Sometimes	0.016129032258064516	2	0.462687	SSD
B3GLCT	145173	ENSG00000187676	Never	0.0	0	0.0	Singleton
B3GNT2	10678	ENSG00000170340	Sometimes	0.0035842293906810036	11	0.352645	WGD
B3GNT3	10331	ENSG00000179913	Sometimes	0.05734767025089606	11	0.491936	WGD
B3GNT4	79369	ENSG00000176383	Sometimes	0.017921146953405017	11	0.402116	WGD
B3GNT5	84002	ENSG00000176597	Sometimes	0.0017921146953405018	11	0.277778	WGD
B3GNT6	192134	ENSG00000198488	Sometimes	0.005376344086021506	11	0.476562	SSD
B3GNT7	93010	ENSG00000156966	Never	0.0	11	0.408978	WGD
B3GNT8	374907	ENSG00000177191	Never	0.0	9	0.314861	WGD
B3GNT9	84752	ENSG00000237172	Sometimes	0.0035842293906810036	11	0.40796	SSD
B3GNTL1	146712	ENSG00000175711	Never	0.0	0	0.0	Singleton
B4GALNT1	2583	ENSG00000135454	Sometimes	0.0017921146953405018	1	0.39774899999999996	SSD
B4GALNT2	124872	ENSG00000167080	Never	0.0	1	0.3745580000000001	SSD
B4GALNT3	283358	ENSG00000139044	Sometimes	0.0017921146953405018	1	0.478958	WGD
B4GALNT4	338707	ENSG00000182272	Never	0.0	1	0.46005799999999997	WGD
B4GALT1	2683	ENSG00000086062	Sometimes	0.005376344086021506	6	0.51005	WGD
B4GALT2	8704	ENSG00000117411	Never	0.0	6	0.506234	WGD
B4GALT3	8703	ENSG00000158850	Sometimes	0.16487455197132617	6	0.442748	WGD
B4GALT4	8702	ENSG00000121578	Never	0.0	6	0.46220900000000004	WGD
B4GALT5	9334	ENSG00000158470	Sometimes	0.012544802867383513	6	0.706186	WGD
B4GALT6	9331	ENSG00000118276	Sometimes	0.0017921146953405018	6	0.7172769999999999	WGD
B4GALT7	11285	ENSG00000027847	Sometimes	0.007168458781362007	6	0.287462	SSD
B4GAT1	11041	ENSG00000174684	Sometimes	0.007168458781362007	0	0.0	Singleton
B9D1	27077	ENSG00000108641	Never	0.0	1	0.230392	SSD
B9D2	80776	ENSG00000123810	Sometimes	0.0017921146953405018	1	0.268571	SSD
BAALC	79870	ENSG00000164929	Never	0.0	0	0.0	Singleton
BAAT	570	ENSG00000136881	Sometimes	0.0017921146953405018	3	0.44976099999999997	SSD
BABAM1	29086	ENSG00000105393	Never	0.0	0	0.0	Singleton
BABAM2	9577	ENSG00000158019	Never	0.0	0	0.0	Singleton
BACE1	23621	ENSG00000186318	Never	0.0	1	0.457086	WGD
BACE2	25825	ENSG00000182240	Never	0.0	1	0.44208500000000006	WGD
BACH1	571	ENSG00000156273	Never	0.0	1	0.347826	WGD
BACH2	60468	ENSG00000112182	Sometimes	0.0017921146953405018	1	0.3044	WGD
BAD	572	ENSG00000002330	Sometimes	0.007168458781362007	0	0.0	Singleton
BAG1	573	ENSG00000107262	Never	0.0	0	0.0	Singleton
BAG2	9532	ENSG00000112208	Sometimes	0.017921146953405017	0	0.0	Singleton
BAG3	9531	ENSG00000151929	Sometimes	0.0035842293906810036	0	0.0	Singleton
BAG4	9530	ENSG00000156735	Sometimes	0.0035842293906810036	0	0.0	Singleton
BAG5	9529	ENSG00000166170	Never	0.0	0	0.0	Singleton
BAG6	7917	ENSG00000204463	Sometimes	0.016129032258064516	0	0.0	Singleton
BAHD1	22893	ENSG00000140320	Never	0.0	0	0.0	Singleton
BAIAP2	10458	ENSG00000175866	Sometimes	0.0035842293906810036	2	0.3623190000000001	WGD
BAIAP2L1	55971	ENSG00000006453	Sometimes	0.0017921146953405018	2	0.391389	WGD
BAIAP2L2	80115	ENSG00000128298	Sometimes	0.0017921146953405018	2	0.272212	WGD
BAIAP3	8938	ENSG00000007516	Sometimes	0.005376344086021506	1	0.306655	WGD
BAK1	578	ENSG00000030110	Sometimes	0.04659498207885305	2	0.241706	SSD
BAMBI	25805	ENSG00000095739	Sometimes	0.023297491039426525	0	0.0	Singleton
BANF1	8815	ENSG00000175334	Broadly	0.9982078853046595	1	0.393258	SSD
BANF2	140836	ENSG00000125888	Never	0.0	1	0.360825	SSD
BANK1	55024	ENSG00000153064	Sometimes	0.0035842293906810036	1	0.23184699999999997	WGD
BANP	54971	ENSG00000172530	Broadly	0.9623655913978495	0	0.0	Singleton
BAP1	8314	ENSG00000163930	Sometimes	0.6111111111111112	0	0.0	Singleton
BARD1	580	ENSG00000138376	Sometimes	0.7974910394265233	0	0.0	Singleton
BARHL1	56751	ENSG00000125492	Sometimes	0.005376344086021506	6	0.608563	WGD
BARHL2	343472	ENSG00000143032	Sometimes	0.008960573476702509	1	0.514212	WGD
BARX1	56033	ENSG00000131668	Sometimes	0.0017921146953405018	8	0.46063	SSD
BARX2	8538	ENSG00000043039	Sometimes	0.0017921146953405018	5	0.41935500000000003	SSD
BASP1	10409	ENSG00000176788	Never	0.0	0	0.0	Singleton
BATF	10538	ENSG00000156127	Sometimes	0.005376344086021506	1	0.416	WGD
BATF2	116071	ENSG00000168062	Sometimes	0.025089605734767026	0	0.0	Singleton
BATF3	55509	ENSG00000123685	Sometimes	0.008960573476702509	1	0.409449	WGD
BAX	581	ENSG00000087088	Never	0.0	0	0.0	Singleton
BAZ1A	11177	ENSG00000198604	Sometimes	0.0017921146953405018	0	0.0	Singleton
BAZ1B	9031	ENSG00000009954	Sometimes	0.05197132616487455	0	0.0	Singleton
BAZ2A	11176	ENSG00000076108	Sometimes	0.0017921146953405018	1	0.34225700000000003	SSD
BAZ2B	29994	ENSG00000123636	Never	0.0	1	0.300738	SSD
BBC3	27113	ENSG00000105327	Never	0.0	0	0.0	Singleton
BBIP1	92482	ENSG00000214413	Never	0.0	0	0.0	Singleton
BBOF1	80127	ENSG00000119636	Sometimes	0.0017921146953405018	0	0.0	Singleton
BBOX1	8424	ENSG00000129151	Never	0.0	1	0.260982	SSD
BBS1	582	ENSG00000174483	Sometimes	0.025089605734767026	0	0.0	Singleton
BBS10	79738	ENSG00000179941	Never	0.0	0	0.0	Singleton
BBS12	166379	ENSG00000181004	Never	0.0	0	0.0	Singleton
BBS2	583	ENSG00000125124	Never	0.0	0	0.0	Singleton
BBS4	585	ENSG00000140463	Never	0.0	0	0.0	Singleton
BBS5	129880	ENSG00000163093	Never	0.0	0	0.0	Singleton
BBS7	55212	ENSG00000138686	Never	0.0	0	0.0	Singleton
BBS9	27241	ENSG00000122507	Sometimes	0.01971326164874552	0	0.0	Singleton
BBX	56987	ENSG00000114439	Never	0.0	0	0.0	Singleton
BCAM	4059	ENSG00000187244	Never	0.0	1	0.262739	WGD
BCAN	63827	ENSG00000132692	Sometimes	0.08422939068100359	1	0.351262	SSD
BCAP29	55973	ENSG00000075790	Never	0.0	1	0.33908	WGD
BCAR1	9564	ENSG00000050820	Sometimes	0.7759856630824373	3	0.379913	WGD
BCAR3	8412	ENSG00000137936	Sometimes	0.005376344086021506	2	0.38303	WGD
BCAS1	8537	ENSG00000064787	Never	0.0	0	0.0	Singleton
BCAS2	10286	ENSG00000116752	Sometimes	0.568100358422939	0	0.0	Singleton
BCAS3	54828	ENSG00000141376	Sometimes	0.053763440860215055	0	0.0	Singleton
BCAS4	55653	ENSG00000124243	Sometimes	0.008960573476702509	1	0.274882	SSD
BCAT1	586	ENSG00000060982	Sometimes	0.0017921146953405018	1	0.5376879999999999	WGD
BCAT2	587	ENSG00000105552	Never	0.0	1	0.545918	WGD
BCCIP	56647	ENSG00000107949	Sometimes	0.08243727598566308	0	0.0	Singleton
BCDIN3D	144233	ENSG00000186666	Sometimes	0.08781362007168458	0	0.0	Singleton
BCHE	590	ENSG00000114200	Never	0.0	12	0.4817280000000001	WGD
BCKDHA	593	ENSG00000248098	Never	0.0	2	0.217978	SSD
BCKDHB	594	ENSG00000083123	Sometimes	0.0035842293906810036	1	0.306122	SSD
BCKDK	10295	ENSG00000103507	Sometimes	0.0017921146953405018	4	0.27427199999999996	SSD
BCL10	8915	ENSG00000142867	Sometimes	0.008960573476702509	0	0.0	Singleton
BCL11A	53335	ENSG00000119866	Sometimes	0.008960573476702509	1	0.6107779999999999	WGD
BCL11B	64919	ENSG00000127152	Sometimes	0.007168458781362007	1	0.5704699999999999	WGD
BCL2	596	ENSG00000171791	Sometimes	0.034050179211469536	2	0.410042	WGD
BCL2A1	597	ENSG00000140379	Sometimes	0.005376344086021506	0	0.0	Singleton
BCL2L1	598	ENSG00000171552	Sometimes	0.7598566308243727	3	0.420601	WGD
BCL2L10	10017	ENSG00000137875	Sometimes	0.0035842293906810036	0	0.0	Singleton
BCL2L11	10018	ENSG00000153094	Never	0.0	0	0.0	Singleton
BCL2L12	83596	ENSG00000126453	Sometimes	0.005376344086021506	0	0.0	Singleton
BCL2L13	23786	ENSG00000099968	Sometimes	0.0017921146953405018	0	0.0	Singleton
BCL2L14	79370	ENSG00000121380	Never	0.0	0	0.0	Singleton
BCL2L15	440603	ENSG00000188761	Never	0.0	0	0.0	Singleton
BCL3	602	ENSG00000069399	Sometimes	0.0017921146953405018	2	0.257709	WGD
BCL6	604	ENSG00000113916	Sometimes	0.012544802867383513	1	0.362606	WGD
BCL6B	255877	ENSG00000161940	Sometimes	0.0017921146953405018	1	0.534447	WGD
BCL7A	605	ENSG00000110987	Never	0.0	2	0.311688	WGD
BCL7B	9275	ENSG00000106635	Never	0.0	2	0.342723	WGD
BCL7C	9274	ENSG00000099385	Never	0.0	2	0.301653	WGD
BCL9L	283149	ENSG00000186174	Sometimes	0.06451612903225806	1	0.353569	SSD
BCLAF1	9774	ENSG00000029363	Broadly	0.9498207885304659	1	0.408696	SSD
BCO1	53630	ENSG00000135697	Sometimes	0.007168458781362007	2	0.3766	SSD
BCO2	83875	ENSG00000197580	Never	0.0	2	0.378238	SSD
BCR	613	ENSG00000186716	Sometimes	0.0017921146953405018	1	0.45554700000000004	WGD
BCS1L	617	ENSG00000074582	Sometimes	0.48028673835125446	0	0.0	Singleton
BDH1	622	ENSG00000161267	Sometimes	0.0017921146953405018	7	0.346939	WGD
BDH2	56898	ENSG00000164039	Sometimes	0.03046594982078853	9	0.306122	SSD
BDKRB1	623	ENSG00000100739	Never	0.0	9	0.35410800000000003	SSD
BDKRB2	624	ENSG00000168398	Never	0.0	5	0.319693	SSD
BDNF	627	ENSG00000176697	Never	0.0	3	0.30699099999999996	WGD
BDP1	55814	ENSG00000145734	Sometimes	0.8297491039426523	0	0.0	Singleton
BEAN1	146227	ENSG00000166546	Sometimes	0.005376344086021506	0	0.0	Singleton
BECN1	8678	ENSG00000126581	Sometimes	0.026881720430107527	1	0.5244439999999999	SSD
BEGAIN	57596	ENSG00000183092	Sometimes	0.0017921146953405018	1	0.269815	WGD
BEND3	57673	ENSG00000178409	Sometimes	0.035842293906810034	0	0.0	Singleton
BEND4	389206	ENSG00000188848	Never	0.0	0	0.0	Singleton
BEND5	79656	ENSG00000162373	Never	0.0	0	0.0	Singleton
BEND6	221336	ENSG00000151917	Never	0.0	0	0.0	Singleton
BEND7	222389	ENSG00000165626	Never	0.0	0	0.0	Singleton
BEST1	7439	ENSG00000167995	Never	0.0	3	0.389073	WGD
BEST2	54831	ENSG00000039987	Sometimes	0.0035842293906810036	3	0.5422399999999999	WGD
BEST3	144453	ENSG00000127325	Sometimes	0.0017921146953405018	3	0.413174	WGD
BEST4	266675	ENSG00000142959	Sometimes	0.0017921146953405018	3	0.570825	WGD
BET1	10282	ENSG00000105829	Sometimes	0.16666666666666666	1	0.279661	SSD
BET1L	51272	ENSG00000177951	Sometimes	0.005376344086021506	1	0.29729700000000003	SSD
BFAR	51283	ENSG00000103429	Sometimes	0.0035842293906810036	0	0.0	Singleton
BFSP1	631	ENSG00000125864	Never	0.0	0	0.0	Singleton
BFSP2	8419	ENSG00000170819	Never	0.0	0	0.0	Singleton
BHLHA15	168620	ENSG00000180535	Sometimes	0.04121863799283154	3	0.269841	SSD
BHLHA9	727857	ENSG00000205899	Never	0.0	0	0.0	Singleton
BHLHE22	27319	ENSG00000180828	Sometimes	0.0017921146953405018	3	0.304462	WGD
BHLHE40	8553	ENSG00000134107	Sometimes	0.0017921146953405018	1	0.417476	SSD
BHLHE41	79365	ENSG00000123095	Sometimes	0.005376344086021506	1	0.35684600000000005	SSD
BHMT	635	ENSG00000145692	Never	0.0	1	0.694581	SSD
BHMT2	23743	ENSG00000132840	Sometimes	0.005376344086021506	1	0.7768600000000001	SSD
BICC1	80114	ENSG00000122870	Sometimes	0.0017921146953405018	0	0.0	Singleton
BICD1	636	ENSG00000151746	Sometimes	0.008960573476702509	1	0.526154	WGD
BICD2	23299	ENSG00000185963	Sometimes	0.01971326164874552	1	0.6	WGD
BICDL1	92558	ENSG00000135127	Sometimes	0.0017921146953405018	1	0.293194	WGD
BICDL2	146439	ENSG00000162069	Sometimes	0.06989247311827956	1	0.33070900000000003	WGD
BICRA	29998	ENSG00000063169	Sometimes	0.005376344086021506	0	0.0	Singleton
BICRAL	23506	ENSG00000112624	Never	0.0	0	0.0	Singleton
BID	637	ENSG00000015475	Sometimes	0.0017921146953405018	0	0.0	Singleton
BIK	638	ENSG00000100290	Never	0.0	0	0.0	Singleton
BIN1	274	ENSG00000136717	Sometimes	0.02867383512544803	2	0.482293	WGD
BIN2	51411	ENSG00000110934	Sometimes	0.005376344086021506	2	0.33165799999999995	WGD
BIN3	55909	ENSG00000147439	Never	0.0	0	0.0	Singleton
BIRC2	329	ENSG00000110330	Sometimes	0.05555555555555555	2	0.710356	WGD
BIRC3	330	ENSG00000023445	Never	0.0	2	0.726821	WGD
BIRC5	332	ENSG00000089685	Broadly	1.0	0	0.0	Singleton
BIRC6	57448	ENSG00000115760	Sometimes	0.16666666666666666	0	0.0	Singleton
BIRC7	79444	ENSG00000101197	Never	0.0	1	0.244966	SSD
BIRC8	112401	ENSG00000163098	Never	0.0	2	0.800847	SSD
BIVM	54841	ENSG00000134897	Never	0.0	0	0.0	Singleton
BLCAP	10904	ENSG00000166619	Never	0.0	0	0.0	Singleton
BLID	414899	ENSG00000259571	Sometimes	0.0035842293906810036	0	0.0	Singleton
BLK	640	ENSG00000136573	Never	0.0	10	0.6277229999999999	WGD
BLM	641	ENSG00000197299	Sometimes	0.01971326164874552	0	0.0	Singleton
BLMH	642	ENSG00000108578	Never	0.0	0	0.0	Singleton
BLNK	29760	ENSG00000095585	Sometimes	0.0017921146953405018	1	0.282895	WGD
BLOC1S1	2647	ENSG00000135441	Never	0.0	0	0.0	Singleton
BLOC1S2	282991	ENSG00000196072	Sometimes	0.007168458781362007	0	0.0	Singleton
BLOC1S3	388552	ENSG00000189114	Sometimes	0.03046594982078853	0	0.0	Singleton
BLOC1S4	55330	ENSG00000186222	Sometimes	0.005376344086021506	1	0.267281	SSD
BLOC1S5	63915	ENSG00000188428	Sometimes	0.0017921146953405018	0	0.0	Singleton
BLOC1S6	26258	ENSG00000104164	Sometimes	0.007168458781362007	0	0.0	Singleton
BLVRA	644	ENSG00000106605	Never	0.0	0	0.0	Singleton
BLVRB	645	ENSG00000090013	Never	0.0	0	0.0	Singleton
BLZF1	8548	ENSG00000117475	Never	0.0	0	0.0	Singleton
BMF	90427	ENSG00000104081	Sometimes	0.008960573476702509	0	0.0	Singleton
BMP1	649	ENSG00000168487	Never	0.0	2	0.748479	WGD
BMP10	27302	ENSG00000163217	Never	0.0	11	0.40565999999999997	WGD
BMP2	650	ENSG00000125845	Never	0.0	11	0.631313	WGD
BMP2K	55589	ENSG00000138756	Never	0.0	1	0.341947	SSD
BMP3	651	ENSG00000152785	Never	0.0	1	0.44279700000000005	WGD
BMP4	652	ENSG00000125378	Never	0.0	11	0.612745	WGD
BMP5	653	ENSG00000112175	Never	0.0	11	0.6233479999999999	WGD
BMP6	654	ENSG00000153162	Sometimes	0.0017921146953405018	10	0.522417	WGD
BMP7	655	ENSG00000101144	Sometimes	0.0017921146953405018	11	0.656613	WGD
BMPER	168667	ENSG00000164619	Never	0.0	0	0.0	Singleton
BMPR1A	657	ENSG00000107779	Sometimes	0.008960573476702509	10	0.68797	WGD
BMPR1B	658	ENSG00000138696	Never	0.0	10	0.68797	WGD
BMPR2	659	ENSG00000204217	Never	0.0	0	0.0	Singleton
BMS1	9790	ENSG00000165733	Broadly	0.9982078853046595	0	0.0	Singleton
BMT2	154743	ENSG00000164603	Never	0.0	0	0.0	Singleton
BNC1	646	ENSG00000169594	Sometimes	0.0017921146953405018	1	0.44265600000000005	WGD
BNC2	54796	ENSG00000173068	Never	0.0	1	0.400364	WGD
BNIP1	662	ENSG00000113734	Sometimes	0.4390681003584229	0	0.0	Singleton
BNIP2	663	ENSG00000140299	Sometimes	0.005376344086021506	2	0.404598	WGD
BNIP3	664	ENSG00000176171	Sometimes	0.016129032258064516	1	0.451737	WGD
BNIP3L	665	ENSG00000104765	Never	0.0	1	0.534247	WGD
BNIPL	149428	ENSG00000163141	Sometimes	0.007168458781362007	2	0.41176499999999994	WGD
BOC	91653	ENSG00000144857	Sometimes	0.0017921146953405018	1	0.3659190000000001	WGD
BOD1	91272	ENSG00000145919	Sometimes	0.010752688172043012	1	0.762162	SSD
BOD1L1	259282	ENSG00000038219	Sometimes	0.026881720430107527	0	0.0	Singleton
BOD1L2	284257	ENSG00000228075	Never	0.0	1	0.8197669999999999	SSD
BOK	666	ENSG00000176720	Sometimes	0.0017921146953405018	0	0.0	Singleton
BOLA1	51027	ENSG00000178096	Never	0.0	0	0.0	Singleton
BOLA3	388962	ENSG00000163170	Never	0.0	0	0.0	Singleton
BOLL	66037	ENSG00000152430	Never	0.0	2	0.281356	WGD
BOP1	23246	ENSG00000261236	Broadly	0.9838709677419355	0	0.0	Singleton
BORA	79866	ENSG00000136122	Broadly	0.989247311827957	0	0.0	Singleton
BORCS5	118426	ENSG00000165714	Sometimes	0.08960573476702509	0	0.0	Singleton
BORCS6	54785	ENSG00000196544	Never	0.0	0	0.0	Singleton
BORCS7	119032	ENSG00000166275	Sometimes	0.043010752688172046	0	0.0	Singleton
BORCS8	729991	ENSG00000254901	Sometimes	0.1039426523297491	0	0.0	Singleton
BPGM	669	ENSG00000172331	Never	0.0	3	0.528958	SSD
BPHL	670	ENSG00000137274	Never	0.0	0	0.0	Singleton
BPI	671	ENSG00000101425	Never	0.0	3	0.43326499999999996	WGD
BPIFA1	51297	ENSG00000198183	Never	0.0	0	0.0	Singleton
BPIFA2	140683	ENSG00000131050	Never	0.0	0	0.0	Singleton
BPIFA3	128861	ENSG00000131059	Never	0.0	0	0.0	Singleton
BPIFB1	92747	ENSG00000125999	Never	0.0	0	0.0	Singleton
BPIFB2	80341	ENSG00000078898	Sometimes	0.0017921146953405018	2	0.262009	SSD
BPIFB3	359710	ENSG00000186190	Sometimes	0.005376344086021506	3	0.378151	SSD
BPIFB4	149954	ENSG00000186191	Sometimes	0.0017921146953405018	2	0.29316	SSD
BPIFB6	128859	ENSG00000167104	Never	0.0	3	0.291391	SSD
BPIFC	254240	ENSG00000184459	Sometimes	0.0017921146953405018	3	0.25641	WGD
BPNT1	10380	ENSG00000162813	Sometimes	0.03046594982078853	1	0.237013	SSD
BPTF	2186	ENSG00000171634	Sometimes	0.15412186379928317	0	0.0	Singleton
BRAF	673	ENSG00000157764	Sometimes	0.07168458781362007	3	0.47389	WGD
BRAP	8315	ENSG00000089234	Sometimes	0.04121863799283154	0	0.0	Singleton
BRAT1	221927	ENSG00000106009	Sometimes	0.43189964157706096	0	0.0	Singleton
BRCA1	672	ENSG00000012048	Sometimes	0.4946236559139785	0	0.0	Singleton
BRCA2	675	ENSG00000139618	Sometimes	0.7186379928315412	0	0.0	Singleton
BRD1	23774	ENSG00000100425	Sometimes	0.05913978494623656	2	0.5391090000000001	WGD
BRD2	6046	ENSG00000204256	Sometimes	0.4014336917562724	3	0.564593	WGD
BRD3	8019	ENSG00000169925	Never	0.0	3	0.650138	WGD
BRD4	23476	ENSG00000141867	Broadly	0.974910394265233	3	0.317915	WGD
BRD7	29117	ENSG00000166164	Sometimes	0.016129032258064516	1	0.328221	WGD
BRD8	10902	ENSG00000112983	Sometimes	0.30824372759856633	0	0.0	Singleton
BRD9	65980	ENSG00000028310	Sometimes	0.023297491039426525	1	0.358459	WGD
BRDT	676	ENSG00000137948	Sometimes	0.0017921146953405018	3	0.416404	WGD
BRF1	2972	ENSG00000185024	Broadly	0.9946236559139785	0	0.0	Singleton
BRF2	55290	ENSG00000104221	Broadly	1.0	0	0.0	Singleton
BRI3	25798	ENSG00000164713	Sometimes	0.021505376344086023	0	0.0	Singleton
BRI3BP	140707	ENSG00000184992	Sometimes	0.0017921146953405018	0	0.0	Singleton
BRICD5	283870	ENSG00000182685	Never	0.0	0	0.0	Singleton
BRINP1	1620	ENSG00000078725	Never	0.0	2	0.525624	WGD
BRINP2	57795	ENSG00000198797	Never	0.0	2	0.696041	WGD
BRINP3	339479	ENSG00000162670	Never	0.0	2	0.7114879999999999	WGD
BRIP1	83990	ENSG00000136492	Sometimes	0.2025089605734767	1	0.23538800000000001	SSD
BRIX1	55299	ENSG00000113460	Broadly	1.0	0	0.0	Singleton
BRK1	55845	ENSG00000254999	Sometimes	0.3602150537634409	0	0.0	Singleton
BRMS1	25855	ENSG00000174744	Sometimes	0.14157706093189965	1	0.462069	WGD
BRMS1L	84312	ENSG00000100916	Sometimes	0.017921146953405017	1	0.414861	WGD
BROX	148362	ENSG00000162819	Never	0.0	0	0.0	Singleton
BRPF1	7862	ENSG00000156983	Sometimes	0.14336917562724014	2	0.502459	WGD
BRPF3	27154	ENSG00000096070	Never	0.0	2	0.53195	WGD
BRSK1	84446	ENSG00000160469	Never	0.0	1	0.694087	SSD
BRSK2	9024	ENSG00000174672	Sometimes	0.0017921146953405018	1	0.704961	SSD
BRWD1	54014	ENSG00000185658	Never	0.0	2	0.434483	WGD
BSCL2	26580	ENSG00000168000	Sometimes	0.02867383512544803	0	0.0	Singleton
BSDC1	55108	ENSG00000160058	Never	0.0	0	0.0	Singleton
BSG	682	ENSG00000172270	Sometimes	0.016129032258064516	1	0.4	WGD
BSN	8927	ENSG00000164061	Never	0.0	1	0.335456	SSD
BSND	7809	ENSG00000162399	Never	0.0	0	0.0	Singleton
BSPH1	100131137	ENSG00000188334	Never	0.0	0	0.0	Singleton
BSPRY	54836	ENSG00000119411	Never	0.0	1	0.248756	SSD
BST1	683	ENSG00000109743	Never	0.0	1	0.301887	SSD
BST2	684	ENSG00000130303	Never	0.0	0	0.0	Singleton
BSX	390259	ENSG00000188909	Never	0.0	4	0.32618	SSD
BTAF1	9044	ENSG00000095564	Sometimes	0.18996415770609318	0	0.0	Singleton
BTBD1	53339	ENSG00000064726	Sometimes	0.0017921146953405018	3	0.7842319999999999	WGD
BTBD10	84280	ENSG00000148925	Sometimes	0.0035842293906810036	1	0.5051760000000001	WGD
BTBD11	121551	ENSG00000151136	Sometimes	0.0035842293906810036	1	0.511775	WGD
BTBD16	118663	ENSG00000138152	Never	0.0	0	0.0	Singleton
BTBD17	388419	ENSG00000204347	Sometimes	0.04838709677419355	0	0.0	Singleton
BTBD18	643376	ENSG00000233436	Never	0.0	0	0.0	Singleton
BTBD2	55643	ENSG00000133243	Never	0.0	3	0.72	WGD
BTBD3	22903	ENSG00000132640	Sometimes	0.007168458781362007	3	0.664751	WGD
BTBD6	90135	ENSG00000184887	Sometimes	0.0035842293906810036	3	0.7154640000000001	WGD
BTBD7	55727	ENSG00000011114	Never	0.0	0	0.0	Singleton
BTBD8	284697	ENSG00000189195	Never	0.0	0	0.0	Singleton
BTBD9	114781	ENSG00000183826	Sometimes	0.08064516129032258	0	0.0	Singleton
BTC	685	ENSG00000174808	Never	0.0	0	0.0	Singleton
BTD	686	ENSG00000169814	Never	0.0	3	0.377982	SSD
BTF3	689	ENSG00000145741	Sometimes	0.24731182795698925	1	0.601942	WGD
BTF3L4	91408	ENSG00000134717	Sometimes	0.005376344086021506	1	0.7848100000000001	WGD
BTG1	694	ENSG00000133639	Sometimes	0.007168458781362007	2	0.614035	WGD
BTG2	7832	ENSG00000159388	Sometimes	0.0017921146953405018	2	0.664557	WGD
BTG3	10950	ENSG00000154640	Never	0.0	1	0.344595	WGD
BTG4	54766	ENSG00000137707	Never	0.0	3	0.457399	WGD
BTLA	151888	ENSG00000186265	Never	0.0	0	0.0	Singleton
BTN1A1	696	ENSG00000124557	Sometimes	0.007168458781362007	10	0.48098900000000006	SSD
BTN3A1	11119	ENSG00000026950	Never	0.0	10	0.8518519999999999	SSD
BTN3A2	11118	ENSG00000186470	Never	0.0	7	0.904192	SSD
BTN3A3	10384	ENSG00000111801	Sometimes	0.0017921146953405018	10	0.7482880000000001	SSD
BTNL3	10917	ENSG00000168903	Never	0.0	9	0.7360509999999999	SSD
BTNL8	79908	ENSG00000113303	Sometimes	0.0017921146953405018	8	0.6859999999999999	SSD
BTNL9	153579	ENSG00000165810	Never	0.0	10	0.375701	SSD
BTRC	8945	ENSG00000166167	Never	0.0	2	0.7586780000000001	WGD
BUB1	699	ENSG00000169679	Sometimes	0.8512544802867383	0	0.0	Singleton
BUB1B	701	ENSG00000156970	Broadly	0.996415770609319	0	0.0	Singleton
BUB3	9184	ENSG00000154473	Broadly	1.0	1	0.35061	SSD
BUD13	84811	ENSG00000137656	Sometimes	0.7526881720430108	0	0.0	Singleton
BUD23	114049	ENSG00000071462	Broadly	1.0	0	0.0	Singleton
BUD31	8896	ENSG00000106245	Broadly	1.0	0	0.0	Singleton
BVES	11149	ENSG00000112276	Sometimes	0.0017921146953405018	2	0.25833300000000003	WGD
BYSL	705	ENSG00000112578	Broadly	0.996415770609319	0	0.0	Singleton
BZW1	9689	ENSG00000082153	Never	0.0	1	0.649667	WGD
BZW2	28969	ENSG00000136261	Never	0.0	1	0.699284	WGD
C10orf105	414152	ENSG00000214688	Sometimes	0.0017921146953405018	0	0.0	Singleton
C10orf113	387638	ENSG00000204683	Never	0.0	0	0.0	Singleton
C10orf120	399814	ENSG00000183559	Never	0.0	0	0.0	Singleton
C10orf126	283080	ENSG00000204365	Never	0.0	0	0.0	Singleton
C10orf53	282966	ENSG00000178645	Sometimes	0.0035842293906810036	0	0.0	Singleton
C10orf55	414236	ENSG00000222047	Never	0.0	0	0.0	Singleton
C10orf62	414157	ENSG00000203942	Never	0.0	0	0.0	Singleton
C10orf67	256815	ENSG00000179133	Never	0.0	0	0.0	Singleton
C10orf71	118461	ENSG00000177354	Never	0.0	0	0.0	Singleton
C10orf82	143379	ENSG00000165863	Never	0.0	0	0.0	Singleton
C10orf88	80007	ENSG00000119965	Never	0.0	0	0.0	Singleton
C10orf90	118611	ENSG00000154493	Sometimes	0.0035842293906810036	0	0.0	Singleton
C10orf95	79946	ENSG00000120055	Sometimes	0.02867383512544803	0	0.0	Singleton
C10orf99	387695	ENSG00000188373	Never	0.0	0	0.0	Singleton
C11orf1	64776	ENSG00000137720	Sometimes	0.0017921146953405018	0	0.0	Singleton
C11orf16	56673	ENSG00000176029	Never	0.0	0	0.0	Singleton
C11orf21	29125	ENSG00000110665	Never	0.0	0	0.0	Singleton
C11orf24	53838	ENSG00000171067	Sometimes	0.0035842293906810036	0	0.0	Singleton
C11orf40	143501	ENSG00000171987	Sometimes	0.0017921146953405018	0	0.0	Singleton
C11orf42	160298	ENSG00000180878	Never	0.0	0	0.0	Singleton
C11orf45	219833	ENSG00000174370	Never	0.0	0	0.0	Singleton
C11orf49	79096	ENSG00000149179	Never	0.0	0	0.0	Singleton
C11orf52	91894	ENSG00000149300	Never	0.0	0	0.0	Singleton
C11orf53	341032	ENSG00000150750	Sometimes	0.0017921146953405018	0	0.0	Singleton
C11orf54	28970	ENSG00000182919	Never	0.0	0	0.0	Singleton
C11orf58	10944	ENSG00000110696	Sometimes	0.007168458781362007	0	0.0	Singleton
C11orf65	160140	ENSG00000166323	Sometimes	0.035842293906810034	0	0.0	Singleton
C11orf68	83638	ENSG00000175573	Sometimes	0.02867383512544803	0	0.0	Singleton
C11orf71	54494	ENSG00000180425	Sometimes	0.010752688172043012	0	0.0	Singleton
C11orf74	119710	ENSG00000166352	Never	0.0	0	0.0	Singleton
C11orf80	79703	ENSG00000173715	Never	0.0	0	0.0	Singleton
C11orf86	254439	ENSG00000173237	Never	0.0	0	0.0	Singleton
C11orf87	399947	ENSG00000185742	Never	0.0	0	0.0	Singleton
C11orf88	399949	ENSG00000183644	Sometimes	0.0017921146953405018	0	0.0	Singleton
C11orf91	100131378	ENSG00000205177	Sometimes	0.007168458781362007	0	0.0	Singleton
C11orf94	143678	ENSG00000234776	Sometimes	0.0035842293906810036	0	0.0	Singleton
C12orf10	60314	ENSG00000139637	Sometimes	0.05913978494623656	0	0.0	Singleton
C12orf29	91298	ENSG00000133641	Never	0.0	0	0.0	Singleton
C12orf4	57102	ENSG00000047621	Never	0.0	0	0.0	Singleton
C12orf40	283461	ENSG00000180116	Never	0.0	0	0.0	Singleton
C12orf42	374470	ENSG00000179088	Never	0.0	0	0.0	Singleton
C12orf43	64897	ENSG00000157895	Never	0.0	0	0.0	Singleton
C12orf45	121053	ENSG00000151131	Sometimes	0.6666666666666666	0	0.0	Singleton
C12orf49	79794	ENSG00000111412	Sometimes	0.12544802867383512	0	0.0	Singleton
C12orf50	160419	ENSG00000165805	Never	0.0	0	0.0	Singleton
C12orf54	121273	ENSG00000177627	Never	0.0	0	0.0	Singleton
C12orf56	115749	ENSG00000185306	Sometimes	0.034050179211469536	0	0.0	Singleton
C12orf57	113246	ENSG00000111678	Never	0.0	0	0.0	Singleton
C12orf60	144608	ENSG00000182993	Never	0.0	0	0.0	Singleton
C12orf65	91574	ENSG00000130921	Sometimes	0.08960573476702509	0	0.0	Singleton
C12orf66	144577	ENSG00000174206	Never	0.0	0	0.0	Singleton
C12orf71	728858	ENSG00000214700	Never	0.0	0	0.0	Singleton
C12orf73	728568	ENSG00000204954	Sometimes	0.007168458781362007	0	0.0	Singleton
C12orf74	338809	ENSG00000214215	Never	0.0	0	0.0	Singleton
C12orf75	387882	ENSG00000235162	Never	0.0	0	0.0	Singleton
C12orf76	400073	ENSG00000174456	Sometimes	0.0035842293906810036	0	0.0	Singleton
C14orf119	55017	ENSG00000179933	Never	0.0	0	0.0	Singleton
C14orf177	283598	ENSG00000176605	Never	0.0	0	0.0	Singleton
C14orf180	400258	ENSG00000184601	Never	0.0	0	0.0	Singleton
C14orf28	122525	ENSG00000179476	Never	0.0	0	0.0	Singleton
C14orf39	317761	ENSG00000179008	Never	0.0	0	0.0	Singleton
C14orf93	60686	ENSG00000100802	Never	0.0	0	0.0	Singleton
C15orf39	56905	ENSG00000167173	Sometimes	0.0017921146953405018	0	0.0	Singleton
C15orf40	123207	ENSG00000169609	Never	0.0	0	0.0	Singleton
C15orf41	84529	ENSG00000186073	Sometimes	0.06451612903225806	0	0.0	Singleton
C15orf48	84419	ENSG00000166920	Never	0.0	0	0.0	Singleton
C15orf61	145853	ENSG00000189227	Never	0.0	0	0.0	Singleton
C15orf62	643338	ENSG00000188277	Never	0.0	0	0.0	Singleton
C15orf65	145788	ENSG00000261652	Never	0.0	0	0.0	Singleton
C16orf45	89927	ENSG00000166780	Never	0.0	0	0.0	Singleton
C16orf46	123775	ENSG00000166455	Sometimes	0.010752688172043012	0	0.0	Singleton
C16orf54	283897	ENSG00000185905	Never	0.0	0	0.0	Singleton
C16orf58	64755	ENSG00000140688	Never	0.0	0	0.0	Singleton
C16orf70	80262	ENSG00000125149	Sometimes	0.010752688172043012	0	0.0	Singleton
C16orf71	146562	ENSG00000166246	Never	0.0	0	0.0	Singleton
C16orf72	29035	ENSG00000182831	Sometimes	0.4444444444444444	0	0.0	Singleton
C16orf74	404550	ENSG00000154102	Sometimes	0.0035842293906810036	0	0.0	Singleton
C16orf78	123970	ENSG00000166152	Never	0.0	0	0.0	Singleton
C16orf86	388284	ENSG00000159761	Sometimes	0.1935483870967742	0	0.0	Singleton
C16orf87	388272	ENSG00000155330	Sometimes	0.012544802867383513	0	0.0	Singleton
C16orf89	146556	ENSG00000153446	Sometimes	0.0017921146953405018	0	0.0	Singleton
C16orf90	646174	ENSG00000215131	Never	0.0	0	0.0	Singleton
C16orf91	283951	ENSG00000174109	Sometimes	0.017921146953405017	0	0.0	Singleton
C16orf92	146378	ENSG00000167194	Sometimes	0.03046594982078853	0	0.0	Singleton
C16orf95	100506581	ENSG00000260456	Sometimes	0.026881720430107527	0	0.0	Singleton
C16orf96	342346	ENSG00000205832	Sometimes	0.007168458781362007	0	0.0	Singleton
C17orf107	100130311	ENSG00000205710	Never	0.0	0	0.0	Singleton
C17orf47	284083	ENSG00000181013	Never	0.0	0	0.0	Singleton
C17orf49	124944	ENSG00000258315	Sometimes	0.02867383512544803	0	0.0	Singleton
C17orf50	146853	ENSG00000270806	Sometimes	0.06630824372759857	0	0.0	Singleton
C17orf51	339263	ENSG00000212719	Sometimes	0.005376344086021506	0	0.0	Singleton
C17orf53	78995	ENSG00000125319	Sometimes	0.03763440860215054	0	0.0	Singleton
C17orf58	284018	ENSG00000186665	Sometimes	0.14874551971326164	0	0.0	Singleton
C17orf64	124773	ENSG00000141371	Never	0.0	0	0.0	Singleton
C17orf67	339210	ENSG00000214226	Never	0.0	0	0.0	Singleton
C17orf75	64149	ENSG00000108666	Sometimes	0.014336917562724014	0	0.0	Singleton
C17orf78	284099	ENSG00000278505	Never	0.0	0	0.0	Singleton
C17orf80	55028	ENSG00000141219	Never	0.0	0	0.0	Singleton
C17orf97	400566	ENSG00000187624	Never	0.0	0	0.0	Singleton
C17orf98	388381	ENSG00000275489	Sometimes	0.008960573476702509	0	0.0	Singleton
C17orf99	100141515	ENSG00000187997	Never	0.0	0	0.0	Singleton
C18orf21	83608	ENSG00000141428	Sometimes	0.007168458781362007	0	0.0	Singleton
C18orf25	147339	ENSG00000152242	Never	0.0	0	0.0	Singleton
C18orf54	162681	ENSG00000166845	Never	0.0	0	0.0	Singleton
C18orf63	644041	ENSG00000206043	Never	0.0	0	0.0	Singleton
C19orf12	83636	ENSG00000131943	Never	0.0	0	0.0	Singleton
C19orf18	147685	ENSG00000177025	Never	0.0	0	0.0	Singleton
C19orf24	55009	ENSG00000228300	Sometimes	0.016129032258064516	0	0.0	Singleton
C19orf25	148223	ENSG00000119559	Sometimes	0.3655913978494624	0	0.0	Singleton
C19orf33	64073	ENSG00000167644	Sometimes	0.0035842293906810036	0	0.0	Singleton
C19orf38	255809	ENSG00000214212	Sometimes	0.035842293906810034	0	0.0	Singleton
C19orf44	84167	ENSG00000105072	Sometimes	0.008960573476702509	0	0.0	Singleton
C19orf47	126526	ENSG00000160392	Sometimes	0.0017921146953405018	0	0.0	Singleton
C19orf48	84798	ENSG00000167747	Never	0.0	0	0.0	Singleton
C19orf53	28974	ENSG00000104979	Sometimes	0.8602150537634409	0	0.0	Singleton
C19orf54	284325	ENSG00000188493	Never	0.0	0	0.0	Singleton
C19orf57	79173	ENSG00000132016	Never	0.0	0	0.0	Singleton
C19orf66	55337	ENSG00000130813	Sometimes	0.01971326164874552	0	0.0	Singleton
C19orf67	646457	ENSG00000188032	Sometimes	0.05017921146953405	0	0.0	Singleton
C19orf71	100128569	ENSG00000183397	Sometimes	0.0017921146953405018	0	0.0	Singleton
C19orf73	55150	ENSG00000221916	Never	0.0	0	0.0	Singleton
C19orf81	342918	ENSG00000235034	Never	0.0	0	0.0	Singleton
C19orf84	147646	ENSG00000262874	Never	0.0	0	0.0	Singleton
C1D	10438	ENSG00000197223	Sometimes	0.4103942652329749	0	0.0	Singleton
C1GALT1	56913	ENSG00000106392	Never	0.0	1	0.22589499999999998	SSD
C1QA	712	ENSG00000173372	Never	0.0	3	0.289796	SSD
C1QB	713	ENSG00000173369	Never	0.0	7	0.478261	SSD
C1QBP	708	ENSG00000108561	Sometimes	0.4336917562724014	0	0.0	Singleton
C1QC	714	ENSG00000159189	Never	0.0	7	0.493878	WGD
C1QL1	10882	ENSG00000131094	Never	0.0	8	0.7325579999999999	WGD
C1QL2	165257	ENSG00000144119	Never	0.0	8	0.644599	WGD
C1QL3	389941	ENSG00000165985	Never	0.0	8	0.7411760000000001	WGD
C1QL4	338761	ENSG00000186897	Never	0.0	8	0.718487	WGD
C1QTNF1	114897	ENSG00000173918	Sometimes	0.03225806451612903	3	0.448399	WGD
C1QTNF12	388581	ENSG00000184163	Never	0.0	1	0.370861	WGD
C1QTNF2	114898	ENSG00000145861	Never	0.0	8	0.493939	WGD
C1QTNF3	114899	ENSG00000082196	Never	0.0	4	0.253918	SSD
C1QTNF5	114902	ENSG00000223953	Sometimes	0.0035842293906810036	7	0.407407	SSD
C1QTNF6	114904	ENSG00000133466	Never	0.0	4	0.453237	WGD
C1QTNF7	114905	ENSG00000163145	Never	0.0	8	0.5506759999999999	WGD
C1QTNF8	390664	ENSG00000184471	Never	0.0	4	0.5	WGD
C1RL	51279	ENSG00000139178	Never	0.0	6	0.5112939999999999	SSD
C1S	716	ENSG00000182326	Sometimes	0.0017921146953405018	4	0.392442	WGD
C1orf100	200159	ENSG00000173728	Sometimes	0.05734767025089606	0	0.0	Singleton
C1orf105	92346	ENSG00000180999	Sometimes	0.0035842293906810036	0	0.0	Singleton
C1orf109	54955	ENSG00000116922	Broadly	1.0	0	0.0	Singleton
C1orf112	55732	ENSG00000000460	Sometimes	0.0035842293906810036	0	0.0	Singleton
C1orf115	79762	ENSG00000162817	Never	0.0	0	0.0	Singleton
C1orf116	79098	ENSG00000182795	Never	0.0	0	0.0	Singleton
C1orf122	127687	ENSG00000197982	Never	0.0	0	0.0	Singleton
C1orf127	148345	ENSG00000175262	Sometimes	0.03225806451612903	0	0.0	Singleton
C1orf131	128061	ENSG00000143633	Sometimes	0.17025089605734767	0	0.0	Singleton
C1orf141	400757	ENSG00000203963	Never	0.0	0	0.0	Singleton
C1orf146	388649	ENSG00000203910	Never	0.0	0	0.0	Singleton
C1orf158	93190	ENSG00000157330	Never	0.0	0	0.0	Singleton
C1orf159	54991	ENSG00000131591	Sometimes	0.005376344086021506	0	0.0	Singleton
C1orf162	128346	ENSG00000143110	Sometimes	0.0035842293906810036	0	0.0	Singleton
C1orf174	339448	ENSG00000198912	Never	0.0	0	0.0	Singleton
C1orf185	284546	ENSG00000204006	Never	0.0	0	0.0	Singleton
C1orf189	388701	ENSG00000163263	Never	0.0	0	0.0	Singleton
C1orf194	127003	ENSG00000179902	Never	0.0	0	0.0	Singleton
C1orf198	84886	ENSG00000119280	Never	0.0	0	0.0	Singleton
C1orf21	81563	ENSG00000116667	Never	0.0	0	0.0	Singleton
C1orf210	149466	ENSG00000253313	Never	0.0	0	0.0	Singleton
C1orf216	127703	ENSG00000142686	Never	0.0	0	0.0	Singleton
C1orf226	400793	ENSG00000239887	Sometimes	0.0035842293906810036	0	0.0	Singleton
C1orf35	79169	ENSG00000143793	Sometimes	0.0035842293906810036	0	0.0	Singleton
C1orf43	25912	ENSG00000143612	Sometimes	0.02867383512544803	0	0.0	Singleton
C1orf50	79078	ENSG00000164008	Sometimes	0.0035842293906810036	0	0.0	Singleton
C1orf52	148423	ENSG00000162642	Sometimes	0.0035842293906810036	0	0.0	Singleton
C1orf53	388722	ENSG00000203724	Never	0.0	0	0.0	Singleton
C1orf54	79630	ENSG00000118292	Sometimes	0.0035842293906810036	0	0.0	Singleton
C1orf56	54964	ENSG00000143443	Sometimes	0.010752688172043012	0	0.0	Singleton
C1orf61	10485	ENSG00000125462	Never	0.0	0	0.0	Singleton
C1orf68	100129271	ENSG00000198854	Never	0.0	0	0.0	Singleton
C1orf74	148304	ENSG00000162757	Sometimes	0.1003584229390681	0	0.0	Singleton
C1orf87	127795	ENSG00000162598	Never	0.0	0	0.0	Singleton
C1orf94	84970	ENSG00000142698	Never	0.0	0	0.0	Singleton
C2	717	ENSG00000166278	Never	0.0	1	0.384309	SSD
C20orf141	128653	ENSG00000258713	Never	0.0	0	0.0	Singleton
C20orf144	128864	ENSG00000149609	Never	0.0	0	0.0	Singleton
C20orf173	140873	ENSG00000125975	Never	0.0	0	0.0	Singleton
C20orf194	25943	ENSG00000088854	Never	0.0	0	0.0	Singleton
C20orf202	400831	ENSG00000215595	Sometimes	0.0017921146953405018	0	0.0	Singleton
C20orf27	54976	ENSG00000101220	Never	0.0	0	0.0	Singleton
C20orf85	128602	ENSG00000124237	Never	0.0	0	0.0	Singleton
C20orf96	140680	ENSG00000196476	Never	0.0	0	0.0	Singleton
C21orf58	54058	ENSG00000160298	Sometimes	0.010752688172043012	0	0.0	Singleton
C21orf62	56245	ENSG00000205929	Never	0.0	0	0.0	Singleton
C21orf91	54149	ENSG00000154642	Never	0.0	0	0.0	Singleton
C22orf15	150248	ENSG00000169314	Sometimes	0.0017921146953405018	0	0.0	Singleton
C22orf23	84645	ENSG00000128346	Sometimes	0.021505376344086023	0	0.0	Singleton
C22orf31	25770	ENSG00000100249	Never	0.0	0	0.0	Singleton
C22orf39	128977	ENSG00000242259	Sometimes	0.007168458781362007	0	0.0	Singleton
C22orf42	150297	ENSG00000205856	Never	0.0	0	0.0	Singleton
C22orf46	79640	ENSG00000184208	Sometimes	0.012544802867383513	0	0.0	Singleton
C2CD2	25966	ENSG00000157617	Never	0.0	1	0.29023000000000004	WGD
C2CD2L	9854	ENSG00000172375	Never	0.0	1	0.28571399999999997	WGD
C2CD3	26005	ENSG00000168014	Never	0.0	0	0.0	Singleton
C2CD4A	145741	ENSG00000198535	Never	0.0	3	0.750677	SSD
C2CD4B	388125	ENSG00000205502	Never	0.0	3	0.760989	SSD
C2CD4C	126567	ENSG00000183186	Never	0.0	3	0.30878900000000004	SSD
C2CD4D	100191040	ENSG00000225556	Never	0.0	3	0.368272	SSD
C2CD5	9847	ENSG00000111731	Never	0.0	0	0.0	Singleton
C2CD6	151254	ENSG00000155754	Never	0.0	0	0.0	Singleton
C2orf15	150590	ENSG00000273045	Never	0.0	0	0.0	Singleton
C2orf16	84226	ENSG00000221843	Never	0.0	0	0.0	Singleton
C2orf40	84417	ENSG00000119147	Never	0.0	0	0.0	Singleton
C2orf42	54980	ENSG00000115998	Never	0.0	0	0.0	Singleton
C2orf49	79074	ENSG00000135974	Sometimes	0.0035842293906810036	0	0.0	Singleton
C2orf50	130813	ENSG00000150873	Sometimes	0.005376344086021506	0	0.0	Singleton
C2orf66	401027	ENSG00000187944	Never	0.0	0	0.0	Singleton
C2orf68	388969	ENSG00000168887	Sometimes	0.07706093189964158	0	0.0	Singleton
C2orf69	205327	ENSG00000178074	Sometimes	0.023297491039426525	0	0.0	Singleton
C2orf70	339778	ENSG00000173557	Never	0.0	0	0.0	Singleton
C2orf72	257407	ENSG00000204128	Never	0.0	0	0.0	Singleton
C2orf73	129852	ENSG00000177994	Sometimes	0.0035842293906810036	0	0.0	Singleton
C2orf76	130355	ENSG00000186132	Never	0.0	0	0.0	Singleton
C2orf78	388960	ENSG00000187833	Sometimes	0.0017921146953405018	0	0.0	Singleton
C2orf80	389073	ENSG00000188674	Never	0.0	0	0.0	Singleton
C2orf83	56918	ENSG00000042304	Never	0.0	0	0.0	Singleton
C2orf88	84281	ENSG00000187699	Never	0.0	0	0.0	Singleton
C2orf91	400950	ENSG00000205086	Never	0.0	0	0.0	Singleton
C3	718	ENSG00000125730	Never	0.0	5	0.292243	WGD
C3AR1	719	ENSG00000171860	Never	0.0	9	0.257261	SSD
C3orf14	57415	ENSG00000114405	Never	0.0	0	0.0	Singleton
C3orf18	51161	ENSG00000088543	Never	0.0	0	0.0	Singleton
C3orf20	84077	ENSG00000131379	Sometimes	0.005376344086021506	0	0.0	Singleton
C3orf22	152065	ENSG00000180697	Never	0.0	0	0.0	Singleton
C3orf33	285315	ENSG00000174928	Never	0.0	0	0.0	Singleton
C3orf35	339883	ENSG00000198590	Never	0.0	0	0.0	Singleton
C3orf36	80111	ENSG00000221972	Sometimes	0.0017921146953405018	0	0.0	Singleton
C3orf38	285237	ENSG00000179021	Sometimes	0.2849462365591398	0	0.0	Singleton
C3orf52	79669	ENSG00000114529	Never	0.0	0	0.0	Singleton
C3orf56	285311	ENSG00000214324	Sometimes	0.0017921146953405018	0	0.0	Singleton
C3orf62	375341	ENSG00000188315	Never	0.0	0	0.0	Singleton
C3orf67	200844	ENSG00000163689	Never	0.0	0	0.0	Singleton
C3orf70	285382	ENSG00000187068	Never	0.0	0	0.0	Singleton
C3orf80	401097	ENSG00000180044	Never	0.0	0	0.0	Singleton
C3orf84	646498	ENSG00000236980	Never	0.0	0	0.0	Singleton
C4BPA	722	ENSG00000123838	Never	0.0	0	0.0	Singleton
C4BPB	725	ENSG00000123843	Sometimes	0.0017921146953405018	0	0.0	Singleton
C4orf17	84103	ENSG00000138813	Never	0.0	0	0.0	Singleton
C4orf19	55286	ENSG00000154274	Sometimes	0.012544802867383513	0	0.0	Singleton
C4orf3	401152	ENSG00000164096	Never	0.0	0	0.0	Singleton
C4orf33	132321	ENSG00000151470	Never	0.0	0	0.0	Singleton
C4orf36	132989	ENSG00000163633	Never	0.0	0	0.0	Singleton
C4orf45	152940	ENSG00000164123	Never	0.0	0	0.0	Singleton
C4orf46	201725	ENSG00000205208	Never	0.0	0	0.0	Singleton
C4orf47	441054	ENSG00000205129	Never	0.0	0	0.0	Singleton
C4orf48	401115	ENSG00000243449	Never	0.0	0	0.0	Singleton
C4orf51	646603	ENSG00000237136	Never	0.0	0	0.0	Singleton
C5	727	ENSG00000106804	Never	0.0	3	0.263723	WGD
C5AR1	728	ENSG00000197405	Sometimes	0.0017921146953405018	10	0.357143	SSD
C5AR2	27202	ENSG00000134830	Never	0.0	9	0.37092	SSD
C5orf15	56951	ENSG00000113583	Sometimes	0.016129032258064516	0	0.0	Singleton
C5orf22	55322	ENSG00000082213	Never	0.0	0	0.0	Singleton
C5orf24	134553	ENSG00000181904	Never	0.0	0	0.0	Singleton
C5orf30	90355	ENSG00000181751	Sometimes	0.03942652329749104	0	0.0	Singleton
C5orf34	375444	ENSG00000172244	Never	0.0	0	0.0	Singleton
C5orf38	153571	ENSG00000186493	Never	0.0	0	0.0	Singleton
C5orf46	389336	ENSG00000178776	Never	0.0	0	0.0	Singleton
C5orf47	133491	ENSG00000185056	Never	0.0	0	0.0	Singleton
C5orf49	134121	ENSG00000215217	Never	0.0	0	0.0	Singleton
C5orf51	285636	ENSG00000205765	Never	0.0	0	0.0	Singleton
C5orf52	100190949	ENSG00000187658	Sometimes	0.0017921146953405018	0	0.0	Singleton
C5orf58	133874	ENSG00000234511	Never	0.0	0	0.0	Singleton
C5orf60	285679	ENSG00000204661	Sometimes	0.0017921146953405018	0	0.0	Singleton
C5orf63	401207	ENSG00000164241	Sometimes	0.0017921146953405018	0	0.0	Singleton
C6	729	ENSG00000039537	Never	0.0	1	0.285867	WGD
C6orf106	64771	ENSG00000196821	Never	0.0	0	0.0	Singleton
C6orf118	168090	ENSG00000112539	Never	0.0	0	0.0	Singleton
C6orf120	387263	ENSG00000185127	Never	0.0	0	0.0	Singleton
C6orf132	647024	ENSG00000188112	Never	0.0	0	0.0	Singleton
C6orf136	221545	ENSG00000204564	Sometimes	0.014336917562724014	0	0.0	Singleton
C6orf141	135398	ENSG00000197261	Sometimes	0.0035842293906810036	0	0.0	Singleton
C6orf15	29113	ENSG00000204542	Sometimes	0.08064516129032258	0	0.0	Singleton
C6orf163	206412	ENSG00000203872	Never	0.0	0	0.0	Singleton
C6orf201	404220	ENSG00000185689	Never	0.0	0	0.0	Singleton
C6orf203	51250	ENSG00000130349	Sometimes	0.007168458781362007	0	0.0	Singleton
C6orf222	389384	ENSG00000189325	Sometimes	0.0035842293906810036	0	0.0	Singleton
C6orf223	221416	ENSG00000181577	Never	0.0	0	0.0	Singleton
C6orf226	441150	ENSG00000221821	Sometimes	0.0017921146953405018	0	0.0	Singleton
C6orf47	57827	ENSG00000204439	Sometimes	0.010752688172043012	0	0.0	Singleton
C6orf48	50854	ENSG00000204387	Never	0.0	0	0.0	Singleton
C6orf52	347744	ENSG00000137434	Never	0.0	0	0.0	Singleton
C6orf58	352999	ENSG00000184530	Never	0.0	0	0.0	Singleton
C6orf62	81688	ENSG00000112308	Never	0.0	0	0.0	Singleton
C6orf89	221477	ENSG00000198663	Never	0.0	0	0.0	Singleton
C7	730	ENSG00000112936	Never	0.0	1	0.316726	WGD
C7orf25	79020	ENSG00000136197	Sometimes	0.0035842293906810036	0	0.0	Singleton
C7orf26	79034	ENSG00000146576	Sometimes	0.5017921146953405	0	0.0	Singleton
C7orf31	136895	ENSG00000153790	Never	0.0	0	0.0	Singleton
C7orf33	202865	ENSG00000170279	Never	0.0	0	0.0	Singleton
C7orf50	84310	ENSG00000146540	Sometimes	0.2168458781362007	0	0.0	Singleton
C7orf57	136288	ENSG00000164746	Never	0.0	0	0.0	Singleton
C7orf61	402573	ENSG00000185955	Sometimes	0.007168458781362007	0	0.0	Singleton
C8A	731	ENSG00000157131	Never	0.0	2	0.32705500000000004	WGD
C8B	732	ENSG00000021852	Never	0.0	2	0.323181	WGD
C8G	733	ENSG00000176919	Sometimes	0.005376344086021506	0	0.0	Singleton
C8orf33	65265	ENSG00000182307	Sometimes	0.2168458781362007	0	0.0	Singleton
C8orf34	116328	ENSG00000165084	Never	0.0	0	0.0	Singleton
C8orf37	157657	ENSG00000156172	Sometimes	0.0035842293906810036	0	0.0	Singleton
C8orf44	56260	ENSG00000213865	Never	0.0	0	0.0	Singleton
C8orf48	157773	ENSG00000164743	Never	0.0	0	0.0	Singleton
C8orf58	541565	ENSG00000241852	Never	0.0	0	0.0	Singleton
C8orf59	401466	ENSG00000176731	Sometimes	0.06630824372759857	0	0.0	Singleton
C8orf74	203076	ENSG00000171060	Never	0.0	0	0.0	Singleton
C8orf76	84933	ENSG00000189376	Sometimes	0.02867383512544803	0	0.0	Singleton
C8orf82	414919	ENSG00000213563	Sometimes	0.010752688172043012	0	0.0	Singleton
C8orf86	389649	ENSG00000196166	Never	0.0	0	0.0	Singleton
C8orf88	100127983	ENSG00000253250	Sometimes	0.010752688172043012	0	0.0	Singleton
C9	735	ENSG00000113600	Never	0.0	2	0.268336	WGD
C9orf116	138162	ENSG00000160345	Sometimes	0.007168458781362007	0	0.0	Singleton
C9orf131	138724	ENSG00000174038	Never	0.0	0	0.0	Singleton
C9orf135	138255	ENSG00000204711	Never	0.0	0	0.0	Singleton
C9orf152	401546	ENSG00000188959	Never	0.0	0	0.0	Singleton
C9orf153	389766	ENSG00000187753	Never	0.0	0	0.0	Singleton
C9orf16	79095	ENSG00000171159	Sometimes	0.0967741935483871	0	0.0	Singleton
C9orf24	84688	ENSG00000164972	Sometimes	0.016129032258064516	0	0.0	Singleton
C9orf40	55071	ENSG00000135045	Never	0.0	0	0.0	Singleton
C9orf43	257169	ENSG00000157653	Never	0.0	0	0.0	Singleton
C9orf47	286223	ENSG00000186354	Never	0.0	0	0.0	Singleton
C9orf50	375759	ENSG00000179058	Sometimes	0.007168458781362007	0	0.0	Singleton
C9orf57	138240	ENSG00000204669	Never	0.0	0	0.0	Singleton
C9orf64	84267	ENSG00000165118	Sometimes	0.0017921146953405018	0	0.0	Singleton
C9orf66	157983	ENSG00000183784	Never	0.0	0	0.0	Singleton
C9orf72	203228	ENSG00000147894	Never	0.0	0	0.0	Singleton
C9orf78	51759	ENSG00000136819	Sometimes	0.7741935483870968	0	0.0	Singleton
C9orf85	138241	ENSG00000155621	Sometimes	0.0017921146953405018	0	0.0	Singleton
C9orf92	100129385	ENSG00000205549	Sometimes	0.0017921146953405018	0	0.0	Singleton
CA1	759	ENSG00000133742	Never	0.0	11	0.601533	WGD
CA10	56934	ENSG00000154975	Never	0.0	1	0.518293	WGD
CA11	770	ENSG00000063180	Sometimes	0.008960573476702509	1	0.518293	WGD
CA12	771	ENSG00000074410	Sometimes	0.0017921146953405018	12	0.381356	WGD
CA13	377677	ENSG00000185015	Never	0.0	11	0.599237	WGD
CA14	23632	ENSG00000118298	Never	0.0	12	0.400593	WGD
CA2	760	ENSG00000104267	Sometimes	0.0017921146953405018	11	0.603846	WGD
CA3	761	ENSG00000164879	Never	0.0	11	0.584615	WGD
CA4	762	ENSG00000167434	Sometimes	0.0035842293906810036	12	0.320513	SSD
CA5A	763	ENSG00000174990	Sometimes	0.0931899641577061	11	0.5934429999999999	WGD
CA6	765	ENSG00000131686	Sometimes	0.005376344086021506	12	0.34824299999999997	SSD
CA7	766	ENSG00000168748	Sometimes	0.07168458781362007	12	0.55303	WGD
CA8	767	ENSG00000178538	Sometimes	0.0017921146953405018	11	0.37931	WGD
CAAP1	79886	ENSG00000120159	Never	0.0	0	0.0	Singleton
CAB39	51719	ENSG00000135932	Sometimes	0.15591397849462366	1	0.8005869999999999	WGD
CAB39L	81617	ENSG00000102547	Never	0.0	1	0.8100890000000001	WGD
CABCOCO1	219621	ENSG00000183346	Never	0.0	0	0.0	Singleton
CABIN1	23523	ENSG00000099991	Sometimes	0.01971326164874552	0	0.0	Singleton
CABLES1	91768	ENSG00000134508	Never	0.0	1	0.412322	WGD
CABLES2	81928	ENSG00000149679	Sometimes	0.0017921146953405018	1	0.546025	WGD
CABP1	9478	ENSG00000157782	Never	0.0	3	0.332432	WGD
CABP2	51475	ENSG00000167791	Sometimes	0.0035842293906810036	12	0.559091	WGD
CABP4	57010	ENSG00000175544	Sometimes	0.05017921146953405	9	0.44	WGD
CABP5	56344	ENSG00000105507	Never	0.0	12	0.6647399999999999	WGD
CABP7	164633	ENSG00000100314	Never	0.0	1	0.632558	WGD
CABS1	85438	ENSG00000145309	Never	0.0	0	0.0	Singleton
CABYR	26256	ENSG00000154040	Never	0.0	0	0.0	Singleton
CACFD1	11094	ENSG00000160325	Never	0.0	0	0.0	Singleton
CACHD1	57685	ENSG00000158966	Sometimes	0.0017921146953405018	0	0.0	Singleton
CACNA1A	773	ENSG00000141837	Sometimes	0.005376344086021506	6	0.602309	WGD
CACNA1B	774	ENSG00000148408	Never	0.0	6	0.646858	WGD
CACNA1C	775	ENSG00000151067	Never	0.0	6	0.6692589999999999	WGD
CACNA1D	776	ENSG00000157388	Never	0.0	6	0.6707930000000001	WGD
CACNA1E	777	ENSG00000198216	Never	0.0	6	0.597492	WGD
CACNA1G	8913	ENSG00000006283	Sometimes	0.044802867383512544	4	0.5477489999999999	WGD
CACNA1H	8912	ENSG00000196557	Sometimes	0.0017921146953405018	7	0.5533359999999999	WGD
CACNA1I	8911	ENSG00000100346	Never	0.0	7	0.5591539999999999	WGD
CACNA1S	779	ENSG00000081248	Never	0.0	6	0.6567010000000001	WGD
CACNA2D1	781	ENSG00000153956	Sometimes	0.0017921146953405018	3	0.545371	WGD
CACNA2D2	9254	ENSG00000007402	Never	0.0	3	0.5173909999999999	WGD
CACNA2D3	55799	ENSG00000157445	Never	0.0	3	0.594867	WGD
CACNA2D4	93589	ENSG00000151062	Never	0.0	3	0.5708	WGD
CACNB1	782	ENSG00000067191	Sometimes	0.012544802867383513	3	0.6421410000000001	WGD
CACNB2	783	ENSG00000165995	Never	0.0	3	0.5818180000000001	WGD
CACNB3	784	ENSG00000167535	Sometimes	0.4838709677419355	3	0.640496	WGD
CACNB4	785	ENSG00000182389	Never	0.0	3	0.663462	WGD
CACNG1	786	ENSG00000108878	Sometimes	0.0035842293906810036	1	0.382883	SSD
CACNG2	10369	ENSG00000166862	Never	0.0	5	0.7461300000000001	WGD
CACNG3	10368	ENSG00000006116	Sometimes	0.0017921146953405018	5	0.7650790000000001	WGD
CACNG4	27092	ENSG00000075461	Never	0.0	5	0.614679	WGD
CACNG5	27091	ENSG00000075429	Never	0.0	4	0.712727	WGD
CACNG6	59285	ENSG00000130433	Never	0.0	1	0.326923	SSD
CACNG7	59284	ENSG00000105605	Never	0.0	4	0.712727	WGD
CACNG8	59283	ENSG00000142408	Never	0.0	3	0.472941	WGD
CACTIN	58509	ENSG00000105298	Broadly	1.0	0	0.0	Singleton
CACUL1	143384	ENSG00000151893	Sometimes	0.0017921146953405018	0	0.0	Singleton
CACYBP	27101	ENSG00000116161	Sometimes	0.01971326164874552	0	0.0	Singleton
CAD	790	ENSG00000084774	Sometimes	0.25806451612903225	1	0.33303400000000005	SSD
CADM1	23705	ENSG00000182985	Sometimes	0.0035842293906810036	3	0.409766	WGD
CADM2	253559	ENSG00000175161	Sometimes	0.0017921146953405018	4	0.462243	WGD
CADM3	57863	ENSG00000162706	Never	0.0	4	0.467593	WGD
CADM4	199731	ENSG00000105767	Sometimes	0.34767025089605735	3	0.378866	WGD
CADPS	8618	ENSG00000163618	Never	0.0	1	0.736881	WGD
CADPS2	93664	ENSG00000081803	Never	0.0	1	0.7692899999999999	WGD
CAGE1	285782	ENSG00000164304	Never	0.0	0	0.0	Singleton
CALB1	793	ENSG00000104327	Never	0.0	2	0.574713	WGD
CALB2	794	ENSG00000172137	Never	0.0	2	0.553506	WGD
CALCA	796	ENSG00000110680	Never	0.0	1	0.553191	SSD
CALCOCO1	57658	ENSG00000012822	Sometimes	0.016129032258064516	1	0.257598	WGD
CALCOCO2	10241	ENSG00000136436	Never	0.0	0	0.0	Singleton
CALCR	799	ENSG00000004948	Never	0.0	3	0.5059049999999999	WGD
CALCRL	10203	ENSG00000064989	Never	0.0	3	0.557484	WGD
CALD1	800	ENSG00000122786	Never	0.0	0	0.0	Singleton
CALHM1	255022	ENSG00000185933	Never	0.0	3	0.44797700000000007	SSD
CALHM2	51063	ENSG00000138172	Never	0.0	4	0.272446	SSD
CALHM3	119395	ENSG00000183128	Never	0.0	3	0.45058100000000006	SSD
CALHM4	221301	ENSG00000164451	Never	0.0	0	0.0	Singleton
CALHM5	254228	ENSG00000178033	Sometimes	0.0017921146953405018	2	0.38511300000000004	SSD
CALHM6	441168	ENSG00000188820	Never	0.0	4	0.377778	SSD
CALM1	801	ENSG00000198668	Sometimes	0.0017921146953405018	11	1.0	WGD
CALM3	808	ENSG00000160014	Sometimes	0.0017921146953405018	11	1.0	WGD
CALML3	810	ENSG00000178363	Never	0.0	11	0.8456379999999999	SSD
CALML4	91860	ENSG00000129007	Sometimes	0.0017921146953405018	10	0.341837	SSD
CALML5	51806	ENSG00000178372	Sometimes	0.007168458781362007	11	0.506849	SSD
CALML6	163688	ENSG00000169885	Sometimes	0.010752688172043012	10	0.370166	SSD
CALN1	83698	ENSG00000183166	Sometimes	0.010752688172043012	1	0.521073	WGD
CALR	811	ENSG00000179218	Sometimes	0.010752688172043012	3	0.448441	SSD
CALR3	125972	ENSG00000269058	Never	0.0	2	0.486979	SSD
CALU	813	ENSG00000128595	Never	0.0	4	0.5975229999999999	WGD
CALY	50632	ENSG00000130643	Never	0.0	2	0.294931	SSD
CAMK1	8536	ENSG00000134072	Never	0.0	10	0.740541	WGD
CAMK1D	57118	ENSG00000183049	Sometimes	0.0017921146953405018	10	0.7116880000000001	WGD
CAMK1G	57172	ENSG00000008118	Never	0.0	11	0.5231089999999999	WGD
CAMK2A	815	ENSG00000070808	Never	0.0	11	0.860941	WGD
CAMK2B	816	ENSG00000058404	Never	0.0	5	0.6997	WGD
CAMK2D	817	ENSG00000145349	Never	0.0	10	0.8442780000000001	WGD
CAMK2G	818	ENSG00000148660	Sometimes	0.0017921146953405018	10	0.8381299999999999	WGD
CAMK2N1	55450	ENSG00000162545	Never	0.0	1	0.653846	SSD
CAMK2N2	94032	ENSG00000163888	Never	0.0	1	0.64557	SSD
CAMK4	814	ENSG00000152495	Never	0.0	11	0.340381	SSD
CAMKK1	84254	ENSG00000004660	Sometimes	0.0017921146953405018	2	0.553846	WGD
CAMKK2	10645	ENSG00000110931	Sometimes	0.05555555555555555	2	0.489796	WGD
CAMKMT	79823	ENSG00000143919	Never	0.0	0	0.0	Singleton
CAMKV	79012	ENSG00000164076	Never	0.0	10	0.315369	SSD
CAMLG	819	ENSG00000164615	Sometimes	0.35663082437275984	0	0.0	Singleton
CAMP	820	ENSG00000164047	Sometimes	0.0017921146953405018	0	0.0	Singleton
CAMSAP1	157922	ENSG00000130559	Sometimes	0.0017921146953405018	2	0.388265	WGD
CAMSAP2	23271	ENSG00000118200	Sometimes	0.01971326164874552	2	0.4177300000000001	WGD
CAMSAP3	57662	ENSG00000076826	Never	0.0	2	0.409091	WGD
CAMTA1	23261	ENSG00000171735	Never	0.0	1	0.37059200000000003	SSD
CAMTA2	23125	ENSG00000108509	Never	0.0	1	0.499597	SSD
CAND1	55832	ENSG00000111530	Sometimes	0.2992831541218638	1	0.6243899999999999	WGD
CAND2	23066	ENSG00000144712	Never	0.0	1	0.621359	WGD
CANT1	124583	ENSG00000171302	Never	0.0	0	0.0	Singleton
CANX	821	ENSG00000127022	Sometimes	0.0017921146953405018	3	0.589527	WGD
CAP1	10487	ENSG00000131236	Sometimes	0.6612903225806451	1	0.625263	WGD
CAP2	10486	ENSG00000112186	Never	0.0	1	0.622642	WGD
CAPG	822	ENSG00000042493	Sometimes	0.0017921146953405018	2	0.482759	WGD
CAPN1	823	ENSG00000014216	Sometimes	0.017921146953405017	10	0.616246	WGD
CAPN10	11132	ENSG00000142330	Sometimes	0.0035842293906810036	0	0.0	Singleton
CAPN11	11131	ENSG00000137225	Sometimes	0.010752688172043012	10	0.525034	WGD
CAPN12	147968	ENSG00000182472	Never	0.0	10	0.4228090000000001	SSD
CAPN13	92291	ENSG00000162949	Never	0.0	10	0.34678600000000004	SSD
CAPN14	440854	ENSG00000214711	Never	0.0	10	0.394737	SSD
CAPN15	6650	ENSG00000103326	Sometimes	0.0017921146953405018	0	0.0	Singleton
CAPN2	824	ENSG00000162909	Never	0.0	10	0.628571	WGD
CAPN3	825	ENSG00000092529	Sometimes	0.007168458781362007	10	0.471376	WGD
CAPN5	726	ENSG00000149260	Sometimes	0.010752688172043012	10	0.467188	WGD
CAPN7	23473	ENSG00000131375	Never	0.0	0	0.0	Singleton
CAPN9	10753	ENSG00000135773	Sometimes	0.04838709677419355	10	0.56087	WGD
CAPNS1	826	ENSG00000126247	Sometimes	0.016129032258064516	4	0.634328	SSD
[truncated: 14,541 more rows]
